# Supplementary material for: Data Sharing Reveals Complexity in the Westward Spread of Domestic Animals across Neolithic Turkey
Source: PLoS One. 2014 Jun 13;9(6):e99845. doi: 10.1371/journal.pone.0099845 (PMC4057358; doi:10.1371/journal.pone.0099845)
Supplement: Table S7 — Results of ANOVA for LSI values for Ovis . (XLSX) [file pone.0099845.s008.xlsx]

## Sheet: Table S7
One-way ANOVA
	Sum of sqrs	df	Mean square	F	p(same)
Between groups:	2.6829	32	0.0838406	58.18	1.693e-306
Within groups:	6.19555	4299	0.00144116
Total:	8.87844	4331
omega^2:	0.2969
Levene's test for homogeneity of variance, based on means: p(same) =	4.63e-26
Based on medians: p(same) =	4.942e-24
Welch F test in the case of unequal variances:	F=79.91, df=360.1, p=3.658E-143
	Hallan Çemi	Körtik	Karain	Öküzini	Çatalhöyük EARLY	Çatalhöyük MID	Çatalhöyük LATE	Çatalhöyük TP	Çatalhöyük West	Pinarbaşı B	Köşk EC	Suberde	Erbaba	Bademağacı ENI	Bademağacı ENII	Bademağacı LN/EC	Höyücek	Ulucak VI	Ulucak V	Ulucak IV	Çukuriçi	Yumuktepe	Domuztepe I-III	Fikirtepe	Barcın	Menteşe Middle	Menteşe Late	Ilipinar X	Ilipinar IX	Ilipinar VIII	Ilipinar VI-IV	Pendik	Orman Fidanlığı
Hallan Çemi		0.5204	2.974e-05	2.942e-05	2.942e-05	2.942e-05	2.942e-05	2.942e-05	2.942e-05	2.942e-05	2.942e-05	2.945e-05	2.942e-05	2.942e-05	2.942e-05	2.942e-05	2.942e-05	2.942e-05	2.942e-05	2.942e-05	2.942e-05	2.942e-05	2.942e-05	2.942e-05	2.942e-05	2.942e-05	2.942e-05	2.942e-05	2.942e-05	2.942e-05	2.942e-05	2.942e-05	2.942e-05
Körtik	4.082		0.2564	0.0009644	2.942e-05	2.942e-05	2.942e-05	2.942e-05	2.942e-05	2.942e-05	2.942e-05	0.1139	3e-05	2.942e-05	2.942e-05	2.942e-05	2.942e-05	2.942e-05	2.942e-05	2.942e-05	2.942e-05	2.942e-05	2.942e-05	2.942e-05	2.942e-05	2.942e-05	2.942e-05	2.942e-05	2.942e-05	2.942e-05	2.942e-05	2.942e-05	2.942e-05
Karain	8.662	4.58		0.9999	2.942e-05	3.217e-05	2.972e-05	2.942e-05	0.0164	2.942e-05	2.942e-05	1	0.5945	2.942e-05	2.942e-05	2.942e-05	2.942e-05	3.909e-05	2.942e-05	2.942e-05	2.942e-05	2.942e-05	2.942e-05	2.942e-05	2.942e-05	2.942e-05	2.942e-05	2.951e-05	2.952e-05	2.972e-05	2.942e-05	2.946e-05	3.025e-05
Öküzini	10.8	6.72	2.14		0.0001183	0.007748	0.001813	3.169e-05	0.7634	2.942e-05	3.946e-05	1	1	3.038e-05	2.942e-05	2.942e-05	2.942e-05	0.01763	2.945e-05	2.942e-05	2.956e-05	2.942e-05	6.1e-05	3.23e-05	2.942e-05	2.942e-05	2.942e-05	0.0008115	0.0008828	0.001802	2.942e-05	0.0005182	0.003501
Çatalhöyük EARLY	18.17	14.08	9.503	7.364		1	1	1	0.7374	0.9999	1	2.946e-05	0.03203	1	0.6124	0.3628	0.9982	1	1	0.9624	1	0.9997	1	1	0.3429	0.401	0.03587	1	1	1	0.9998	1	1
Çatalhöyük MID	16.86	12.78	8.198	6.059	1.305		1	0.9999	0.9991	0.8493	1	4.659e-05	0.4284	0.9993	0.06875	0.02342	0.6838	1	0.9649	0.3626	0.9905	0.8016	1	0.9999	0.02115	0.02822	0.0007229	1	1	1	0.8231	1	1
Çatalhöyük LATE	17.33	13.25	8.67	6.531	0.8329	0.4721		1	0.9835	0.9708	1	3.165e-05	0.203	1	0.1856	0.07543	0.898	1	0.9972	0.6359	0.9996	0.9538	1	1	0.06909	0.08843	0.003369	1	1	1	0.9619	1	1
Çatalhöyük TP	19.04	14.96	10.38	8.241	0.8767	2.182	1.71		0.2547	1	1	2.942e-05	0.002559	1	0.963	0.8434	1	0.9986	1	0.9999	1	1	1	1	0.8272	0.8708	0.2376	1	1	1	1	1	1
Çatalhöyük West	14.46	10.38	5.796	3.657	3.707	2.402	2.874	4.584		0.01334	0.4262	0.04954	1	0.1813	5.971e-05	3.433e-05	0.004976	0.9999	0.04171	0.0008369	0.07941	0.009741	0.5887	0.2781	3.357e-05	3.609e-05	2.944e-05	0.9523	0.9568	0.9833	0.01117	0.9224	0.9948
Pinarbaşı B	20.33	16.25	11.67	9.527	2.163	3.468	2.996	1.287	5.87		1	2.942e-05	5.183e-05	1	1	0.9998	1	0.7103	1	1	1	1	1	1	0.9998	0.9999	0.8965	0.9911	0.9898	0.971	1	0.996	0.933
Köşk EC	18.7	14.62	10.04	7.901	0.5369	1.842	1.37	0.3398	4.244	1.627		2.942e-05	0.007233	1	0.8785	0.6735	1	0.9999	1	0.998	1	1	1	1	0.6516	0.7131	0.1241	1	1	1	1	1	1
Suberde	9.088	5.005	0.4252	1.714	9.078	7.773	8.245	9.955	5.371	11.24	9.615		0.8222	2.942e-05	2.942e-05	2.942e-05	2.942e-05	8.485e-05	2.942e-05	2.942e-05	2.942e-05	2.942e-05	2.943e-05	2.942e-05	2.942e-05	2.942e-05	2.942e-05	3.016e-05	3.025e-05	3.163e-05	2.942e-05	2.981e-05	3.504e-05
Erbaba	12.62	8.538	3.958	1.819	5.545	4.24	4.712	6.422	1.838	7.709	6.082	3.533		0.001404	2.942e-05	2.942e-05	3.482e-05	0.5985	0.0001525	2.985e-05	0.0003671	4.362e-05	0.01596	0.003017	2.942e-05	2.942e-05	2.942e-05	0.1271	0.1338	0.2023	4.674e-05	0.0956	0.2912
Bademağacı ENI	19.23	15.15	10.57	8.43	1.066	2.371	1.899	0.1895	4.773	1.097	0.5293	10.14	6.611		0.9845	0.9099	1	0.9949	1	1	1	1	1	1	0.8983	0.9289	0.3242	1	1	1	1	1	0.9999
Bademağacı ENII	22.09	18.01	13.43	11.29	3.928	5.233	4.761	3.051	7.635	1.765	3.391	13.01	9.473	2.862		1	1	0.03403	0.9999	1	0.9986	1	0.7582	0.9543	1	1	1	0.2831	0.2715	0.1863	1	0.3488	0.1225
Bademağacı LN/EC	22.53	18.44	13.86	11.72	4.36	5.665	5.193	3.483	8.067	2.196	3.823	13.44	9.905	3.294	0.4318		1	0.01053	0.9959	1	0.9815	0.9999	0.5106	0.821	1	1	1	0.1272	0.1207	0.07577	0.9999	0.1663	0.04592
Höyücek	20.67	16.58	12	9.864	2.5	3.805	3.333	1.623	6.207	0.3364	1.963	11.58	8.045	1.434	1.428	1.86		0.5138	1	1	1	1	0.9998	1	1	1	0.9701	0.9563	0.9517	0.8986	1	0.9753	0.8181
Ulucak VI	16.57	12.49	7.91	5.77	1.594	0.2887	0.7608	2.47	2.113	3.757	2.131	7.484	3.951	2.66	5.522	5.954	4.094		0.8996	0.2276	0.9622	0.6481	1	0.999	0.009426	0.01289	0.0002755	1	1	1	0.6754	1	1
Ulucak V	19.9	15.82	11.24	9.098	1.734	3.039	2.567	0.8573	5.441	0.4294	1.197	10.81	7.279	0.6678	2.194	2.626	0.7658	3.328		1	1	1	1	1	0.9948	0.9974	0.705	0.9995	0.9994	0.9972	1	0.9999	0.9901
Ulucak IV	21.22	17.14	12.56	10.42	3.055	4.36	3.888	2.178	6.762	0.8916	2.518	12.13	8.6	1.989	0.8729	1.305	0.5553	4.649	1.321		1	1	0.989	0.9998	1	1	0.9988	0.7681	0.7552	0.6371	1	0.8305	0.5115
Çukuriçi	19.63	15.55	10.97	8.827	1.463	2.768	2.296	0.5863	5.17	0.7005	0.9261	10.54	7.008	0.3968	2.465	2.897	1.037	3.057	0.271	1.592		1	1	1	0.9778	0.987	0.5469	1	1	0.9996	1	1	0.9981
Yumuktepe	20.44	16.36	11.78	9.637	2.273	3.578	3.106	1.397	5.98	0.1099	1.736	11.35	7.819	1.207	1.655	2.086	0.2265	3.867	0.5393	0.7817	0.8103		1	1	0.9999	1	0.9277	0.9841	0.982	0.9542	1	0.9922	0.9033
Domuztepe I-III	18.43	14.34	9.764	7.625	0.2609	1.566	1.094	0.6158	3.968	1.903	0.276	9.339	5.806	0.8053	3.667	4.099	2.239	1.855	1.473	2.794	1.202	2.012		1	0.488	0.5527	0.06763	1	1	1	1	1	1
Fikirtepe	18.99	14.91	10.33	8.188	0.8241	2.129	1.657	0.05258	4.531	1.339	0.2872	9.902	6.369	0.2421	3.104	3.536	1.676	2.418	0.9099	2.231	0.6389	1.449	0.5633		0.8037	0.8507	0.2165	1	1	1	1	1	1
Barcın	22.56	18.48	13.9	11.76	4.398	5.703	5.231	3.521	8.105	2.235	3.861	13.48	9.943	3.332	0.47	0.0382	1.898	5.992	2.664	1.343	2.935	2.125	4.137	3.574		1	1	0.1175	0.1114	0.06941	0.9999	0.1543	0.04178
Menteşe Middle	22.45	18.37	13.79	11.65	4.289	5.594	5.122	3.412	7.996	2.126	3.752	13.37	9.834	3.223	0.3611	0.0707	1.789	5.883	2.555	1.234	2.826	2.016	4.028	3.465	0.1089		1	0.1468	0.1396	0.08883	1	0.1902	0.05452
Menteşe Late	23.67	19.58	15	12.86	5.501	6.806	6.334	4.624	9.208	3.337	4.964	14.58	11.05	4.435	1.573	1.141	3.001	7.095	3.767	2.446	4.038	3.228	5.24	4.677	1.103	1.212		0.006995	0.006489	0.00339	0.9151	0.01034	0.001744
Ilipinar X	17.57	13.49	8.911	6.771	0.5925	0.7126	0.2404	1.469	3.115	2.756	1.129	8.486	4.953	1.659	4.52	4.952	3.092	1.001	2.326	3.648	2.055	2.866	0.8533	1.417	4.99	4.882	6.093		1	1	0.9876	1	1
Ilipinar IX	17.55	13.47	8.886	6.746	0.6177	0.6873	0.2152	1.494	3.089	2.781	1.155	8.46	4.927	1.684	4.546	4.978	3.118	0.976	2.352	3.673	2.081	2.891	0.8786	1.442	5.016	4.907	6.119	0.02525		1	0.9858	1	1
Ilipinar VIII	17.33	13.25	8.672	6.533	0.8309	0.4741	0.002	1.708	2.876	2.994	1.368	8.247	4.714	1.897	4.759	5.191	3.331	0.7628	2.565	3.886	2.294	3.104	1.092	1.655	5.229	5.12	6.332	0.2384	0.2132		0.9622	1	1
Ilipinar VI-IV	20.39	16.31	11.73	9.59	2.226	3.531	3.059	1.349	5.933	0.06238	1.689	11.3	7.771	1.16	1.702	2.134	0.274	3.82	0.4918	0.8293	0.7628	0.04752	1.965	1.402	2.172	2.063	3.275	2.818	2.844	3.057		0.9941	0.9171
Pendik	17.71	13.62	9.045	6.905	0.4586	0.8464	0.3743	1.335	3.248	2.622	0.9955	8.62	5.087	1.525	4.387	4.818	2.958	1.135	2.193	3.514	1.922	2.732	0.7195	1.283	4.857	4.748	5.96	0.1339	0.1591	0.3723	2.684		1
Orman Fidanlığı	17.12	13.04	8.461	6.321	1.042	0.2627	0.2094	1.919	2.665	3.206	1.579	8.036	4.503	2.109	4.97	5.402	3.542	0.5514	2.776	4.097	2.505	3.316	1.303	1.866	5.44	5.331	6.543	0.4499	0.4246	0.2114	3.268	0.5838
Dataset S1. Results of ANOVA for LSI values for Ovis. Tukey's pairwise comparisons: Q below diagonal, p(same) above diagonal. Bold indicates p value <0.05.
