# Supplementary material for: Data Sharing Reveals Complexity in the Westward Spread of Domestic Animals across Neolithic Turkey
Source: PLoS One. 2014 Jun 13;9(6):e99845. doi: 10.1371/journal.pone.0099845 (PMC4057358; doi:10.1371/journal.pone.0099845)
Supplement: Table S8 — Results of ANOVA for LSI values for Capra . (XLSX) [file pone.0099845.s009.xlsx]

## Sheet: Dataset S2
One-way ANOVA
	Sum of sqrs	df	Mean square	F	p(same)
Between groups:	2.12516	32	0.0664113	39.5	1.358e-177
Within groups:	2.73563	1627	0.00168139
Total:	4.86079	1659
omega^2:	0.426
Levene's test for homogeneity of variance, based on means: p(same) =	5.062e-15
Based on medians: p(same) =	2.079e-12
Welch F test in the case of unequal variances:	F=32.73, df=106.9, p=7.196E-42
	Ksar Akil	Hallan Çemi	Körtik	Direkli	Karain	Öküzini	Çatalhöyük EARLY	Çatalhöyük MIDDLE	Çatalhöyük LATE	Çatalhöyük TP	Çatalhöyük West	Köşk EC	Suberde	Erbaba	Bademağacı ENI	Bademağacı ENII	Bademağacı LN/EC	Höyücek	Ulucak VI	Ulucak V	Ulucak IV	Çukuriçi	Yumuktepe	Domuztepe I-III	Fikirtepe	Barcın	Menteşe Middle	Menteşe Late	Ilipinar X	Ilipinar IX	Ilipinar VIII	Ilipinar VI-IV	Pendik
Ksar Akil		1	0.0479	1	0.09363	0.0008796	2.942e-05	2.942e-05	2.943e-05	2.942e-05	2.952e-05	2.942e-05	0.5388	4.578e-05	3.787e-05	2.945e-05	0.0003253	2.942e-05	2.942e-05	2.942e-05	2.944e-05	2.942e-05	2.942e-05	2.942e-05	2.942e-05	2.942e-05	2.942e-05	2.942e-05	2.942e-05	2.942e-05	2.942e-05	2.942e-05	2.942e-05
Hallan Çemi	1.999		0.8801	1	0.9554	0.1898	3.149e-05	3.273e-05	0.0001517	3.606e-05	0.0005494	2.965e-05	1	0.01687	0.01086	0.0002454	0.1044	2.942e-05	2.943e-05	2.957e-05	0.0002057	2.942e-05	3.074e-05	2.942e-05	3.337e-05	8.75e-05	3.003e-05	2.948e-05	3.047e-05	2.946e-05	2.942e-05	2.942e-05	6.378e-05
Körtik	5.385	3.386		0.5723	1	1	0.1489	0.1823	0.6321	0.2432	0.8357	0.05348	1	0.9991	0.9974	0.7178	1	0.001406	0.01116	0.04362	0.6876	0.0001127	0.1217	0.0008515	0.1966	0.5181	0.08495	0.0271	0.1098	0.02224	0.0008632	0.0002101	0.4413
Direkli	1.389	0.6091	3.995		0.7376	0.05117	2.953e-05	2.961e-05	3.993e-05	2.984e-05	8.215e-05	2.943e-05	0.9948	0.002782	0.001698	4.92e-05	0.02404	2.942e-05	2.942e-05	2.942e-05	4.519e-05	2.942e-05	2.949e-05	2.942e-05	2.965e-05	3.402e-05	2.945e-05	2.942e-05	2.947e-05	2.942e-05	2.942e-05	2.942e-05	3.199e-05
Karain	5.096	3.098	0.2888	3.707		1	0.0806	0.1015	0.461	0.1416	0.692	0.02581	1	0.994	0.9857	0.5502	1	0.0005281	0.004757	0.02066	0.5178	5.576e-05	0.0642	0.0003239	0.1107	0.3548	0.043	0.01233	0.05722	0.00995	0.0003284	8.891e-05	0.2896
Öküzini	6.747	4.749	1.362	5.358	1.651		0.8311	0.8725	0.9978	0.9223	0.9999	0.5832	0.9937	1	1	0.9993	1	0.06632	0.2605	0.5333	0.9989	0.008727	0.7859	0.04677	0.8866	0.9926	0.699	0.4243	0.7617	0.383	0.04724	0.01556	0.985
Catal EARLY	10.26	8.261	4.875	8.87	5.163	3.512		1	1	1	1	1	0.004958	0.9985	0.9996	1	0.9308	1	1	1	1	0.9981	1	1	1	1	1	1	1	1	1	0.9996	1
Çatalhöyük MIDDLE	10.16	8.157	4.77	8.766	5.059	3.408	0.1045		1	1	1	1	0.006787	0.9993	0.9998	1	0.953	1	1	1	1	0.9963	1	1	1	1	1	1	1	1	1	0.9991	1
Çatalhöyük LATE	9.279	7.281	3.895	7.89	4.183	2.532	0.9801	0.8756		1	1	1	0.06956	1	1	1	0.9998	0.9929	1	1	1	0.8422	1	0.9844	1	1	1	1	1	1	0.9847	0.9129	1
Çatalhöyük TP	9.996	7.997	4.611	8.606	4.9	3.249	0.2638	0.1594	0.7163		1	1	0.01081	0.9998	1	1	0.9761	1	1	1	1	0.9904	1	0.9999	1	1	1	1	1	1	0.9999	0.9972	1
Çatalhöyük West	8.886	6.888	3.501	7.497	3.79	2.139	1.373	1.269	0.3931	1.109		1	0.161	1	1	1	1	0.9533	0.9989	1	1	0.6411	1	0.9205	1	1	1	0.9999	1	0.9999	0.9216	0.7535	1
Köşk EC	10.72	8.726	5.339	9.335	5.628	3.977	0.4647	0.5692	1.445	0.7286	1.838		0.001126	0.9774	0.9897	1	0.7516	1	1	1	1	1	1	1	1	1	1	1	1	1	1	1	1
Suberde	4.051	2.053	1.333	2.662	1.045	2.696	6.208	6.104	5.228	5.944	4.835	6.673		0.7234	0.635	0.09764	0.9712	3.776e-05	0.0001587	0.0008532	0.0866	2.967e-05	0.003661	3.385e-05	0.00765	0.04399	0.002176	0.0004565	0.003148	0.0003557	3.393e-05	3.007e-05	0.03157
Erbaba	7.785	5.786	2.4	6.395	2.689	1.037	2.475	2.37	1.495	2.211	1.102	2.94	3.733		1	1	1	0.445	0.8221	0.9672	1	0.1199	0.997	0.3642	0.9995	1	0.9919	0.9321	0.996	0.9125	0.3663	0.1797	1
Bademağacı ENI	7.941	5.942	2.556	6.552	2.845	1.194	2.319	2.214	1.338	2.055	0.9454	2.783	3.89	0.1563		1	1	0.5369	0.8834	0.9841	1	0.1643	0.999	0.4509	0.9999	1	0.9968	0.9627	0.9986	0.9497	0.4532	0.2387	1
Bademağacı ENII	9.128	7.13	3.744	7.739	4.032	2.381	1.131	1.027	0.151	0.8673	0.2421	1.596	5.077	1.344	1.187		0.9999	0.984	0.9999	1	1	0.7733	1	0.9685	1	1	1	1	1	1	0.9691	0.8627	1
Bademağacı LN/EC	7.044	5.046	1.66	5.655	1.948	0.2972	3.215	3.111	2.235	2.951	1.842	3.68	2.993	0.7403	0.8966	2.084		0.1275	0.4097	0.7069	0.9999	0.02015	0.9037	0.09336	0.96	0.999	0.8444	0.5993	0.8882	0.5548	0.0942	0.03433	0.9973
Höyücek	12	9.997	6.611	10.61	6.9	5.249	1.736	1.841	2.716	2	3.109	1.271	7.944	4.211	4.055	2.867	4.951		1	1	0.9879	1	1	1	1	0.9979	1	1	1	1	1	1	0.9992
Ulucak VI	11.32	9.319	5.933	9.928	6.222	4.571	1.058	1.163	2.038	1.322	2.431	0.5935	7.266	3.533	3.377	2.189	4.273	0.6779		1	0.9999	1	1	1	1	1	1	1	1	1	1	1	1
Ulucak V	10.81	8.809	5.423	9.418	5.712	4.061	0.5483	0.6528	1.528	0.8121	1.921	0.08355	6.756	3.023	2.867	1.679	3.763	1.188	0.51		1	1	1	1	1	1	1	1	1	1	1	1	1
Ulucak IV	9.183	7.184	3.798	7.793	4.087	2.436	1.077	0.9722	0.09658	0.8128	0.2965	1.541	5.131	1.398	1.242	0.05444	2.138	2.813	2.135	1.625		0.7996	1	0.9753	1	1	1	1	1	1	0.9757	0.8825	1
Çukuriçi	12.77	10.77	7.381	11.38	7.669	6.018	2.506	2.61	3.486	2.77	3.879	2.041	8.714	4.981	4.824	3.637	5.721	0.7697	1.448	1.958	3.583		0.9991	1	0.9952	0.9096	0.9998	1	0.9994	1	1	1	0.9426
Yumuktepe	10.36	8.36	4.974	8.969	5.262	3.611	0.099	0.2035	1.079	0.3628	1.472	0.3657	6.307	2.574	2.418	1.23	3.314	1.637	0.9593	0.4493	1.176	2.407		1	1	1	1	1	1	1	1	0.9998	1
Domuztepe I-III	12.14	10.14	6.757	10.75	7.046	5.395	1.882	1.987	2.862	2.146	3.255	1.418	8.09	4.357	4.201	3.013	5.097	0.1461	0.824	1.334	2.959	0.6236	1.783		1	0.9946	1	1	1	1	1	1	0.9977
Fikirtepe	10.11	8.116	4.73	8.725	5.019	3.367	0.1449	0.04045	0.8352	0.1189	1.228	0.6097	6.063	2.33	2.174	0.9862	3.07	1.881	1.203	0.6932	0.9317	2.651	0.2439	2.027		1	1	1	1	1	1	0.9988	1
Barcın	9.471	7.473	4.086	8.082	4.375	2.724	0.7885	0.684	0.1916	0.5246	0.5847	1.253	5.42	1.686	1.53	0.3426	2.427	2.525	1.847	1.337	0.2882	3.294	0.8875	2.671	0.6435		1	1	1	1	0.9947	0.9564	1
Menteşe Middle	10.52	8.526	5.14	9.135	5.429	3.778	0.2653	0.3698	1.245	0.5292	1.639	0.1994	6.473	2.74	2.584	1.396	3.48	1.471	0.7929	0.2829	1.342	2.241	0.1663	1.617	0.4103	1.054		1	1	1	1	1	1
Menteşe Late	10.99	8.996	5.61	9.605	5.898	4.247	0.735	0.8395	1.715	0.9988	2.108	0.2703	6.943	3.21	3.054	1.866	3.95	1.001	0.3233	0.1867	1.812	1.771	0.636	1.147	0.8799	1.523	0.4696		1	1	1	1	1
Ilipinar X	10.41	8.409	5.022	9.018	5.311	3.66	0.1477	0.2522	1.128	0.4115	1.521	0.317	6.356	2.623	2.466	1.279	3.363	1.588	0.9106	0.4006	1.224	2.358	0.04871	1.735	0.2926	0.9362	0.1176	0.5873		1	1	0.9999	1
Ilipinar IX	11.07	9.071	5.684	9.68	5.973	4.322	0.8096	0.914	1.79	1.073	2.183	0.3448	7.018	3.284	3.128	1.941	4.025	0.9266	0.2487	0.2613	1.886	1.696	0.7106	1.073	0.9545	1.598	0.5442	0.07458	0.6619		1	1	1
Ilipinar VIII	12.14	10.14	6.753	10.75	7.042	5.391	1.878	1.983	2.858	2.142	3.251	1.413	8.086	4.353	4.197	3.009	5.093	0.142	0.8199	1.33	2.955	0.6277	1.779	0.004082	2.023	2.667	1.613	1.143	1.731	1.069		1	0.9977
Ilipinar VI-IV	12.56	10.56	7.178	11.17	7.466	5.815	2.303	2.408	3.283	2.567	3.676	1.838	8.511	4.778	4.622	3.434	5.518	0.5669	1.245	1.755	3.38	0.2028	2.204	0.4207	2.448	3.091	2.038	1.568	2.155	1.493	0.4248		0.9751
Pendik	9.602	7.604	4.218	8.213	4.506	2.855	0.6571	0.5527	0.3229	0.3933	0.716	1.122	5.551	1.818	1.661	0.474	2.558	2.393	1.715	1.205	0.4195	3.163	0.7561	2.539	0.5122	0.1313	0.9225	1.392	0.8048	1.467	2.535	2.96
Dataset S2. Results of ANOVA for LSI values for Capra. Tukey's pairwise comparisons: Q below diagonal, p(same) above diagonal. Bold indicates p value <0.05.
