# Supplementary material for: Data Sharing Reveals Complexity in the Westward Spread of Domestic Animals across Neolithic Turkey
Source: PLoS One. 2014 Jun 13;9(6):e99845. doi: 10.1371/journal.pone.0099845 (PMC4057358; doi:10.1371/journal.pone.0099845)
Supplement: Table S9 — Results of ANOVA for LSI values for Bos . (XLSX) [file pone.0099845.s010.xlsx]

## Sheet: Dataset S3
One-way ANOVA
	Sum of sqrs	df	Mean square	F	p(same)
Between groups:	2.11791	28	0.0756395	45.43	2.176e-198
Within groups:	4.02733	2419	0.00166487
Total:	6.14523	2447
omega^2:	0.337
Levene's test for homogeneity of variance, based on means: p(same) =	3.853e-14
Based on medians: p(same) =	1.822e-12
Welch F test in the case of unequal variances:	F=44.72, df=195.7, p=4.228E-70
	Körtik	Mureybet	Çatalhöyük EARLY	Çatalhöyük MIDDLE	Çatalhöyük LATE	Çatalhöyük TP	Çatalhöyük West	Köşk EC	Erbaba	Bademağacı ENI	Bademağacı ENII	Höyücek	Çukuriçi	Yumuktepe	Domuztepe I-III	Fikirtepe	Barcın	Ilipinar X	Ilipinar IX	Ilipinar VIII	Pendik	Orman Fidanlığı	Ilipinar VI	Menteşe Early	Menteşe Middle	Menteşe Late	Ulucak VI	Ulucak V	Ulucak IV
Körtik		0.9995	1	1	0.8505	0.001901	0.0002183	0.8493	0.03157	2.48e-05	2.419e-05	0.000173	2.424e-05	2.423e-05	2.415e-05	0.007968	2.402e-05	2.402e-05	2.402e-05	2.402e-05	0.001725	2.41e-05	2.402e-05	0.0001282	2.41e-05	2.402e-05	0.5907	2.442e-05	2.51e-05
Mureybet	2.197		0.5943	0.6595	1	0.3703	0.1183	1	0.8798	0.003719	0.001341	0.1018	0.001585	0.00154	0.001136	0.6391	5.772e-05	2.402e-05	2.5e-05	2.402e-05	0.3543	0.0008254	2.402e-05	0.08282	0.0008155	2.423e-05	1	0.002382	0.004623
Çatalhöyük EARLY	1.651	3.848		1	0.09493	2.748e-05	2.419e-05	0.09427	0.0002015	2.402e-05	2.402e-05	2.414e-05	2.402e-05	2.402e-05	2.402e-05	4.912e-05	2.402e-05	2.402e-05	2.402e-05	2.402e-05	2.704e-05	2.402e-05	2.402e-05	2.41e-05	2.402e-05	2.402e-05	0.02843	2.402e-05	2.402e-05
Çatalhöyük MIDDLE	1.538	3.735	0.1129		0.1205	2.966e-05	2.432e-05	0.1197	0.0002926	2.402e-05	2.402e-05	2.423e-05	2.402e-05	2.402e-05	2.402e-05	6.351e-05	2.402e-05	2.402e-05	2.402e-05	2.402e-05	2.896e-05	2.402e-05	2.402e-05	2.415e-05	2.402e-05	2.402e-05	0.03786	2.402e-05	2.402e-05
Çatalhöyük LATE	3.346	1.149	4.997	4.884		0.9305	0.6544	1	0.9997	0.08008	0.03706	0.6133	0.04223	0.0413	0.0325	0.9912	0.002171	2.467e-05	0.0001425	2.404e-05	0.9229	0.02577	2.413e-05	0.5577	0.02552	5.773e-05	1	0.05761	0.09371
Çatalhöyük TP	6.439	4.241	8.089	7.976	3.093		1	0.9313	1	0.9999	0.9988	1	0.9992	0.9991	0.9983	1	0.8665	0.04016	0.431	0.005525	1	0.9968	0.01488	1	0.9968	0.268	0.9929	0.9997	1
Çatalhöyük West	7.09	4.893	8.741	8.628	3.744	0.6513		0.6562	1	1	1	1	1	1	1	1	0.9896	0.1678	0.7936	0.03346	1	1	0.07624	1	1	0.6214	0.8901	1	1
Köşk EC	3.349	1.152	5	4.887	0.003249	3.089	3.741		0.9997	0.08067	0.03738	0.6151	0.04257	0.04164	0.03277	0.9914	0.002193	2.468e-05	0.000144	2.404e-05	0.9237	0.02599	2.413e-05	0.5597	0.02574	5.817e-05	1	0.05805	0.09437
Erbaba	5.464	3.267	7.114	7.001	2.118	0.9749	1.626	2.114		0.958	0.8743	1	0.8921	0.8892	0.855	1	0.3509	0.002569	0.07482	0.0002354	1	0.8178	0.0007446	1	0.8162	0.03459	1	0.9286	0.9686
Bademağacı ENI	8.42	6.223	10.07	9.958	5.074	1.982	1.33	5.071	2.956		1	1	1	1	1	0.9968	1	0.8343	0.9997	0.4417	0.9999	1	0.6418	1	1	0.9964	0.221	1	1
Bademağacı ENII	8.746	6.549	10.4	10.28	5.4	2.307	1.656	5.397	3.282	0.3259		1	1	1	1	0.9805	1	0.9379	1	0.631	0.999	1	0.8111	1	1	0.9997	0.1184	1	1
Höyücek	7.161	4.964	8.812	8.699	3.815	0.7228	0.07144	3.812	1.698	1.259	1.585		1	1	1	1	0.993	0.1918	0.8256	0.04001	1	1	0.08932	1	1	0.6623	0.8652	1	1
Çukuriçi	8.693	6.496	10.34	10.23	5.347	2.255	1.603	5.344	3.23	0.2732	0.05268	1.532		1	1	0.9849	1	0.9255	1	0.6005	0.9994	1	0.7868	1	1	0.9995	0.1319	1	1
Yumuktepe	8.702	6.505	10.35	10.24	5.356	2.264	1.612	5.353	3.239	0.2823	0.04363	1.541	0.009054		1	0.9842	1	0.9277	1	0.6057	0.9993	1	0.7911	1	1	0.9995	0.1295	1	1
Domuztepe I-III	8.798	6.601	10.45	10.34	5.452	2.36	1.708	5.449	3.334	0.3781	0.05219	1.637	0.1049	0.09582		0.9753	1	0.9487	1	0.6609	0.9986	1	0.8336	1	1	0.9998	0.1062	1	1
Fikirtepe	5.968	3.771	7.618	7.505	2.622	0.4708	1.122	2.619	0.5041	2.452	2.778	1.194	2.726	2.735	2.83		0.6368	0.01155	0.208	0.001282	1	0.9636	0.003773	1	0.963	0.1109	0.9997	0.9924	0.998
Barcın	9.742	7.545	11.39	11.28	6.396	3.304	2.653	6.393	4.279	1.322	0.9964	2.581	1.049	1.04	0.9443	3.775		0.9998	1	0.9796	0.8775	1	0.997	0.996	1	1	0.01001	1	1
Ilipinar X	11.81	9.609	13.46	13.34	8.46	5.368	4.716	8.457	6.343	3.386	3.06	4.645	3.113	3.104	3.008	5.839	2.064		1	1	0.04331	0.964	1	0.2272	0.9645	1	3.026e-05	0.888	0.8031
Ilipinar IX	10.57	8.371	12.22	12.11	7.222	4.13	3.478	7.219	5.104	2.148	1.822	3.407	1.875	1.866	1.77	4.6	0.8257	1.238		0.9999	0.4483	1	1	0.8636	1	1	0.000765	0.9999	0.9994
Ilipinar VIII	12.53	10.33	14.18	14.07	9.185	6.092	5.441	9.181	7.067	4.111	3.785	5.369	3.837	3.828	3.732	6.563	2.788	0.7243	1.963		0.006054	0.7108	1	0.05039	0.7128	1	2.425e-05	0.5246	0.402
Pendik	6.469	4.272	8.12	8.007	3.123	0.03075	0.6206	3.12	1.006	1.951	2.277	0.692	2.224	2.233	2.329	0.5015	3.273	5.337	4.099	6.061		0.9974	0.01619	1	0.9973	0.2817	0.9915	0.9998	1
Orman Fidanlığı	8.889	6.691	10.54	10.43	5.543	2.45	1.799	5.539	3.425	0.4684	0.1425	1.727	0.1952	0.1861	0.09033	2.921	0.8539	2.918	1.68	3.642	2.419		0.8689	1	1	0.9999	0.0874	1	1
Ilipinar VI	12.19	9.989	13.84	13.72	8.84	5.747	5.096	8.837	6.722	3.766	3.44	5.025	3.493	3.484	3.388	6.218	2.444	0.3796	1.618	0.3446	5.717	3.297		0.1095	0.8702	1	2.519e-05	0.7216	0.6004
Menteşe Early	7.256	5.059	8.907	8.794	3.91	0.8176	0.1663	3.907	1.792	1.164	1.49	0.09484	1.437	1.446	1.542	1.288	2.486	4.55	3.312	5.274	0.7869	1.632	4.93		1	0.7147	0.8275	1	1
Menteşe Middle	8.892	6.695	10.54	10.43	5.546	2.454	1.802	5.543	3.428	0.4721	0.1462	1.731	0.1989	0.1898	0.09398	2.924	0.8503	2.914	1.676	3.638	2.423	0.003652	3.294	1.636		0.9999	0.0867	1	1
Menteşe Late	10.89	8.694	12.54	12.43	7.545	4.453	3.801	7.542	5.428	2.471	2.145	3.73	2.198	2.189	2.093	4.923	1.149	0.9152	0.3231	1.639	4.422	2.003	1.295	3.635	1.999		0.0002597	0.9986	0.9944
Ulucak VI	3.854	1.657	5.505	5.392	0.5079	2.585	3.236	0.5047	1.61	4.566	4.892	3.307	4.839	4.848	4.944	2.114	5.889	7.952	6.714	8.677	2.615	5.035	8.332	3.402	5.038	7.037		0.1699	0.2499
Ulucak V	8.564	6.367	10.21	10.1	5.218	2.125	1.474	5.215	3.1	0.1439	0.182	1.403	0.1293	0.1384	0.2342	2.596	1.178	3.242	2.004	3.967	2.095	0.3245	3.622	1.308	0.3282	2.327	4.71		1
Ulucak IV	8.349	6.151	9.999	9.886	5.003	1.91	1.259	4.999	2.885	0.07151	0.3974	1.187	0.3447	0.3538	0.4496	2.381	1.394	3.458	2.22	4.182	1.879	0.5399	3.837	1.092	0.5436	2.543	4.495	0.2154
Dataset S3. Results of ANOVA for LSI values for Bos. Tukey's pairwise comparisons: Q below diagonal, p(same) above diagonal. Bold indicates p value <0.05.
