# Supplementary material for: Data Sharing Reveals Complexity in the Westward Spread of Domestic Animals across Neolithic Turkey
Source: PLoS One. 2014 Jun 13;9(6):e99845. doi: 10.1371/journal.pone.0099845 (PMC4057358; doi:10.1371/journal.pone.0099845)
Supplement: File S1 — Zooarchaeology at Bademağacı. This file contains Table A-Table E. Table A, NISP data. Table B, Tooth eruption and wear data for Ovis/Capra, Sus and Bos. Table C, Biometric data for Bos. Table D, Biometric data for Sus. Table E, Biometric data for Ovis and Capra. (XLS) [file pone.0099845.s013.xls]

## Sheet: Table A NISP
File S1. Table A. Zooarchaeology at Bademağacı, Turkey
Author: Bea De Cupere
*, ²: elements from the same individuals
**: other preservation
catalogued	animal species	skeletal element	EBA	EBA II	EBA II	EBA II	ECh.	LN-ECh.	EN	EN II	EN II	EN II	EN II	EN II	EN II	EN II	EN I	EN I	EN I	EN I	EN I
				EBA II	EBA II-1	EBA II-3				level 1	level 2	level 3	level 3A	level 4	level 4A	level 4B	level 5	level 6	level 7	level 8	level 9
Aves indeterminata	Aves indet										1	1
Mammalia indeterminata	Mam. Indet		10	16		11	18	16	11	142	60	1047		853	39		572	805	120	105	148
mammalia indeterminata	Dama?	Ix inf								1
mammalia indeterminata	Dama?	femur																		1
mammalia indeterminata	Dama?	tibia									1
mammalia indeterminata	Dama?	astragalus									1
mammalia indeterminata	Cervus?	mandible
mammalia indeterminata	Cervus?	ulna												1
mammalia indeterminata	Cervus?	femur									1									1
mammalia indeterminata	Cervus?	tibia												1
mammalia indeterminata	Cervus?	os centrotarsale														1
mammalia indeterminata	Cervus?	Ph 3										1		2
mammalia indeterminata	medium sized mammal	mandible										1
mammalia indeterminata	medium sized mammal	thoracal vertebra												1
mammalia indeterminata	medium sized mammal	lumbal vertebra												7
mammalia indeterminata	medium sized mammal	rib												10
mammalia indeterminata	large mammal	gr. Ruminant
mammalia indeterminata	large mammal	cranium						1	1					1			7
mammalia indeterminata	large mammal	mandible			1						2			1			1	1
mammalia indeterminata	large mammal	hyoïd										1
mammalia indeterminata	large mammal	atlas								1		1		1
mammalia indeterminata	large mammal	axis						1				1
mammalia indeterminata	large mammal	thoracal vertebra		1						2	2	8		8			2	1
mammalia indeterminata	large mammal	lumbal vertebra										4		2
mammalia indeterminata	large mammal	cervical vertebra			2					2		5		2			1	1
mammalia indeterminata	large mammal	vertebra		4		2	6	13		1	1	5		1			5	10
mammalia indeterminata	large mammal	rib				3	3	9		1		17		9			18	25
mammalia indeterminata	large mammal	scapula		1		1
mammalia indeterminata	large mammal	humerus										1					1
mammalia indeterminata	large mammal	pelvis	1														1
mammalia indeterminata	large mammal	femur		1	1									1
mammalia indeterminata	large mammal	tibia															1
mammalia indeterminata	medium sized ruminant	cranium								1	2
mammalia indeterminata	medium sized ruminant	mandible									3
mammalia indeterminata	medium sized ruminant	atlas								1		1		1
mammalia indeterminata	medium sized ruminant	axis									1	2
mammalia indeterminata	medium sized ruminant	cervical vertebra									5	6		1
mammalia indeterminata	medium sized ruminant	thoracal vertebra								2	3	1		1
mammalia indeterminata	medium sized ruminant	sacral vertebra												2
mammalia indeterminata	medium sized ruminant	rib								10	16	11		1				15
mammalia indeterminata	medium sized ruminant	scapula								2	4						1
mammalia indeterminata	medium sized ruminant	humerus								1							1
mammalia indeterminata	medium sized ruminant	radius									4
mammalia indeterminata	medium sized ruminant	pelvis									1						1
mammalia indeterminata	medium sized ruminant	femur								1
mammalia indeterminata	medium sized ruminant	patella									1
mammalia indeterminata	medium sized ruminant	tibia								3	5
mammalia indeterminata	medium sized ruminant	mp								1
mammalia indeterminata	Sus/C/O/cervid	cervical vertebra										3
mammalia indeterminata	Sus/C/O/cervid	thoracal vertebra										3
mammalia indeterminata	Sus/C/O/cervid	vertebra	1
mammalia indeterminata	Sus/C/O/cervid	rib								1		1
mammalia indeterminata	Sus/C/O/cervid	humerus										1
mammalia indeterminata	C/O/cervid	cranium												1
mammalia indeterminata	C/O/cervid	mandible												1
mammalia indeterminata	C/O/cervid	atlas							1			4
mammalia indeterminata	C/O/cervid	axis								1		2					1
mammalia indeterminata	C/O/cervid	cervical vertebra		1						4	1	6		9
mammalia indeterminata	C/O/cervid	thoracal vertebra										22		8			8
mammalia indeterminata	C/O/cervid	lumbal vertebra										9		7			1
mammalia indeterminata	C/O/cervid	vertebra		2		1	1	14		2		10					9	28
mammalia indeterminata	C/O/cervid	rib								4		202		82			40	14
mammalia indeterminata	C/O/cervid	scapula															2
mammalia indeterminata	C/O/cervid	mc		1
mammalia indeterminata	C/O/cervid	pelvis																6
mammalia indeterminata	cattle/Cervus	rib								1	4	5
mammalia indeterminata	cattle/Cervus	scapula								2
mammalia indeterminata	cattle/Cervus	os centrotarsale								1
cattle	cattle	horn core						1	1	3	1	4	1	1				1	2
cattle	cattle	cranium	1				1	10	1	4	1	13		9	2		8	22	1
cattle	cattle	premaxilla									1	1
cattle	cattle	maxilla					1	3		2	5	2		2				1
cattle	cattle	mandible	2	10	1		4	36	2	8	18	19	1	15	2	1	2	12		2
cattle	cattle	tooth	3	16	3	1	2	33	8	12	27	27	12	36	6	1	14	16	1	1
cattle	cattle	atlas				1		1		2	3			2	2/1**			1	1
cattle	cattle	axis		2				2		1	3	1		2			1
cattle	cattle	cervical vertebra				1		1		2	1	2		1	4**		1	1		1
cattle	cattle	thoracal vertebra								2	3	2		2	1/1**		1		1
cattle	cattle	lumbal vertebra	1						1	2	3	1		1					1
cattle	cattle	sacral vertebra									1	1		2			1
cattle	cattle	caudal vertebra									1
cattle	cattle	vertebra					3		1					1			4	7
cattle	cattle	rib					1		1	1	2	11	7	6	5/1**				3
cattle	cattle	scapula	1	2			3	3	4	3	5	13	4	2	3		3	4		2
cattle	cattle	humerus		6	1	1	5	7	1	1	17	13	4	8	1	1	4	11	2	1
cattle	cattle	radius	3	5	1	3	3	9	1	4	7	11	1	6	2	1	6	15	1
cattle	cattle	ulna			1		2	2		3	6	6	1	8			4	3
cattle	cattle	carpal								2	1	3	1	3			1	7
cattle	cattle	mc	4	6		4	3	11	10	3	11	17	2	6	4	2	3	9
cattle	cattle	pelvis		3		1		9		5	3	13		9		1	3	9	1
cattle	cattle	femur		9			4	7		5	8	9	4	9	2		4	11	1
cattle	cattle	patella								1	1	1
cattle	cattle	tibia	1	2	1	1	2	11	1	8	8	15	3	15		1	10	11	3
cattle	cattle	malleolare											1
cattle	cattle	calcaneus		2	1	1	2	13	6	3	9	4	2	9	5	1	6	8	2
cattle	cattle	astragalus	2	7	4		4	7	3	11	15	10	5	15	4		2	2	4	3
cattle	cattle	os centrotarsale		1				1	1	1	1	9	1	1			2	2
cattle	cattle	cunif										3
cattle	cattle	mt	1	3	1	2	4	6	5	9	12	13	14	3	1	1	3	10		2
cattle	cattle	mp						7	2	2	4	1					1	9	1
cattle	cattle	Ph 1	1	4	2		2/2*	20	4	4	17	10	3	9	2		6	15		1
cattle	cattle	Ph 2	2	3			2*	17	3	4	8	8	2	7	2	1	3	6	1	1
cattle	cattle	Ph 3					3	11	2	6	4	5	2	5	1	1	6	5	2
cattle	cattle	sesamoid																2
Sus scrofa/pig	Sus scrofa/pig	cranial	1					2		2	5	18		21	1*		11	23	1
Sus scrofa/pig	Sus scrofa/pig	premaxilla	2	1							1									2
Sus scrofa/pig	Sus scrofa/pig	maxilla		1				19		6	11	10	4	26	1	1	9	8			1
Sus scrofa/pig	Sus scrofa/pig	mandible	5	2	1		5	23	7	26	33	31	6	48	3/1*	4	11	12	4
Sus scrofa/pig	Sus scrofa/pig	tooth	2			1	1	14	4	20	19	31	5	43	3		20	26	1	2
Sus scrofa/pig	Sus scrofa/pig	atlas			1					2	1			5	1	2		1	1	1
Sus scrofa/pig	Sus scrofa/pig	axis												1
Sus scrofa/pig	Sus scrofa/pig	cervical vertebra									1		1	2				1
Sus scrofa/pig	Sus scrofa/pig	thoracal vertebra									3	3		8	2	1	2
Sus scrofa/pig	Sus scrofa/pig	lumbal vertebra				1			1		1	1		7	1		2	2		1
Sus scrofa/pig	Sus scrofa/pig	rib							1	6	16	15	4	30	4/1*	3	16	25	3
Sus scrofa/pig	Sus scrofa/pig	scapula					2	2		4	9	9	4	12			7	14	1	2
Sus scrofa/pig	Sus scrofa/pig	humerus	1			1	1	8	1	2	9	14	3	12	2		8	8	1	1
Sus scrofa/pig	Sus scrofa/pig	radius						3		4	2	5	2	5			1	4	2
Sus scrofa/pig	Sus scrofa/pig	ulna		1			1	1		4	3	11	3	9	4/1*		5	4
Sus scrofa/pig	Sus scrofa/pig	mc								1	2		1
Sus scrofa/pig	Sus scrofa/pig	pelvis	1					3	1	3	8	7	2	12	1/1*	1	5	2
Sus scrofa/pig	Sus scrofa/pig	femur	2						1	2	2	3	1	10			6	3	1
Sus scrofa/pig	Sus scrofa/pig	tibia	1							3	4	8	2	7	1		6	5	1		1
Sus scrofa/pig	Sus scrofa/pig	fibula								1	1	2		7	1*		2	1
Sus scrofa/pig	Sus scrofa/pig	calcaneus							1	3	4	3		3	1			2	2
Sus scrofa/pig	Sus scrofa/pig	astragalus				1		1	1	2	5	1		4	1		3	2
Sus scrofa/pig	Sus scrofa/pig	podal									1
Sus scrofa/pig	Sus scrofa/pig	mt									2
Sus scrofa/pig	Sus scrofa/pig	mp		1				2		3	4	8	1	14	1/1*	2	9	11	2	1
Sus scrofa/pig	Sus scrofa/pig	ph1						2			1	2	1	6			1	2		1	1
Sus scrofa/pig	Sus scrofa/pig	ph2					1				1	1		5			2
Sus scrofa/pig	Sus scrofa/pig	ph3									1			2
Capra/Ovis	Capra/Ovis	horn core												1				1	1
Capra/Ovis	Capra/Ovis	cranium						12		4	7	31	3	18	3	2	12	12	1	1	1
Capra/Ovis	Capra/Ovis	maxilla					1	6			4	6		5		1		3	2	1
Capra/Ovis	Capra/Ovis	mandible	6	16	2	6	10	93	10	48	70	80	13	107	7	5	49	32	3	3	2
Capra/Ovis	Capra/Ovis	tooth	2	4	2	1	4	19	3	22	28	87	20	99/9*	3	3	68	52	8	4	10
Capra/Ovis	Capra/Ovis	hyoïd										3		1
Capra/Ovis	Capra/Ovis	atlas		1				1	2	1	2	5	1	2				2			3
Capra/Ovis	Capra/Ovis	axis		1		1			1		2	4		6		1	1	2	2	1	1
Capra/Ovis	Capra/Ovis	cervical vertebra									2	1	1	2
Capra/Ovis	Capra/Ovis	thoracal vertebra								2	2	8	3	1			1		1		2
Capra/Ovis	Capra/Ovis	lumbal vertebra								1	3	2	1	2	1		1	1		1	3
Capra/Ovis	Capra/Ovis	sacral vertebra												3
Capra/Ovis	Capra/Ovis	rib								5	1	14	5	9			1	2	2	1	4
Capra/Ovis	Capra/Ovis	scapula			1	1	1			4	3	36	6	25			26	22	2	3	2
Capra/Ovis	Capra/Ovis	humerus				2	1	4	1	3	5	46	6	36	1		19	11	4		3
Capra/Ovis	Capra/Ovis	radius	1	1			1	5	2	8	10	60	9	68	6	1	24	40	6	3	3
Capra/Ovis	Capra/Ovis	ulna	2			1			1	5	7	24	2	9	1		7	6	1
Capra/Ovis	Capra/Ovis	carpal									2	1
Capra/Ovis	Capra/Ovis	mc		1			2			5	6	36	4	31	2		17	9	5	1
Capra/Ovis	Capra/Ovis	pelvis	1	1		1	1	6		6	11	39	7	35	1		11	13	5	1	3
Capra/Ovis	Capra/Ovis	femur		1				2		7	9	46	14	52	4		20	13	7	1	2
Capra/Ovis	Capra/Ovis	patella									1
Capra/Ovis	Capra/Ovis	tibia	3	4		2	4	13	7	32	58	108	30	113	9	2	30	22	20	5	6
Capra/Ovis	Capra/Ovis	calcaneus				1				1	2	3		3				2
Capra/Ovis	Capra/Ovis	astragalus	1							1	2	4						1
Capra/Ovis	Capra/Ovis	os centrotarsale								1		1
Capra/Ovis	Capra/Ovis	mt	1	1			4	1	1	20	7	56	15	58	3		20	23			1
Capra/Ovis	Capra/Ovis	mp				1	2				1	7		3			1	7
Capra/Ovis	Capra/Ovis	Ph 1								1		3		1			1	3
Capra/Ovis	Capra/Ovis	Ph 2															2
Capra/Ovis	Capra/Ovis	Ph 3												1
Capra/Ovis	Capra/Ovis	sesamoid												2
Capra aegagrus/goat	Capra aegagrus/goat
Capra aegagrus/goat	Capra aegagrus/goat	horn core		2	1	1		5	3	6	3	11	1	5	1		5	6		1
Capra aegagrus/goat	Capra aegagrus/goat	cranium	1					2	2	1	4	2	2	5
Capra aegagrus/goat	Capra aegagrus/goat	scapula								1	3	4		6		1	2
Capra aegagrus/goat	Capra aegagrus/goat	humerus	1	1	1			2		1	4	1		1				1	1	1
Capra aegagrus/goat	Capra aegagrus/goat	radius	1	1			1		1	3	8	6	2	2*/11	2		1			1
Capra aegagrus/goat	Capra aegagrus/goat	ulna								1		3		3
Capra aegagrus/goat	Capra aegagrus/goat	mc				1	1	5	3	6	5	8	1	2*/2			4	2
Capra aegagrus/goat	Capra aegagrus/goat	tibia											1	2*		1
Capra aegagrus/goat	Capra aegagrus/goat	calcaneus									1	4	1	2			1	4
Capra aegagrus/goat	Capra aegagrus/goat	astragalus		1	1			2		1	4	4	3	3				1
Capra aegagrus/goat	Capra aegagrus/goat	mt		2			2	5		3	2	2	1	2*/3			1	3
Capra aegagrus/goat	Capra aegagrus/goat	mp								8		1
Capra aegagrus/goat	Capra aegagrus/goat	Ph 1				3		1			5	5					1	1		1
Capra aegagrus/goat	Capra aegagrus/goat	Ph 2								1				2
Capra aegagrus/goat	Capra aegagrus/goat	Ph 3										2	1					1
Ovis ammon/sheep	Ovis ammon/sheep	Ovis
Ovis ammon/sheep	Ovis ammon/sheep	horn core		2		1		1		1				1
Ovis ammon/sheep	Ovis ammon/sheep	cranium
Ovis ammon/sheep	Ovis ammon/sheep	scapula		1				1	1	5	7	5	5	10	2		2	1	1
Ovis ammon/sheep	Ovis ammon/sheep	humerus	2	1				1		1	13	5	8	10	1		2	4			5
Ovis ammon/sheep	Ovis ammon/sheep	radius	2	1		1		1		5	9	2	3	8	1		6	2		1
Ovis ammon/sheep	Ovis ammon/sheep	ulna								1		1		2
Ovis ammon/sheep	Ovis ammon/sheep	mc	2	1				9	3	9	6	15	4	8	1	1	4	3	1	1	2
Ovis ammon/sheep	Ovis ammon/sheep	femur									2		1
Ovis ammon/sheep	Ovis ammon/sheep	tibia							1			1
Ovis ammon/sheep	Ovis ammon/sheep	calcaneus	1						1	4		4	2	8	1		4		1		2
Ovis ammon/sheep	Ovis ammon/sheep	astragalus						2	1		3	2	3	5				2	1	3
Ovis ammon/sheep	Ovis ammon/sheep	mt	1			1	1	6	2	14	10	11	8	6		1	2	4	1	4
Ovis ammon/sheep	Ovis ammon/sheep	mp						1		1	1						1			2
Ovis ammon/sheep	Ovis ammon/sheep	Ph 1						1		3	4	7	1	17	3		2	2	2	3	5
Ovis ammon/sheep	Ovis ammon/sheep	Ph 2				1				1				8			3
Ovis ammon/sheep	Ovis ammon/sheep	Ph 3										1								1
Capreolus capreolus	Capreolus capreolus	antler		3							1	6					1
Capreolus capreolus	Capreolus capreolus	cranium								1		1
Capreolus capreolus	Capreolus capreolus	mandible								2	1	1		4			1
Capreolus capreolus	Capreolus capreolus	tooth								1
Capreolus capreolus	Capreolus capreolus	axis															2
Capreolus capreolus	Capreolus capreolus	scapula												4		1		1
Capreolus capreolus	Capreolus capreolus	humerus												1
Capreolus capreolus	Capreolus capreolus	radius								1	1	1		7						1
Capreolus capreolus	Capreolus capreolus	mc				1								1			1	1
Capreolus capreolus	Capreolus capreolus	pelvis								1		2		1						1
Capreolus capreolus	Capreolus capreolus	femur								1				2
Capreolus capreolus	Capreolus capreolus	tibia	1							2	1	1		5			2
Capreolus capreolus	Capreolus capreolus	talus								1				1				1
Capreolus capreolus	Capreolus capreolus	os centrotarsale										1
Capreolus capreolus	Capreolus capreolus	mt								1		1		2
Capreolus capreolus	Capreolus capreolus	mp									1
Capreolus capreolus	Capreolus capreolus	Ph 1									1
Dama dama	Dama dama	antler		2	1	1	1	3		5	3	5	2	1
Dama dama	Dama dama	cranium								1	1
Dama dama	Dama dama	maxilla						1			1	1		1
Dama dama	Dama dama	mandible	1			1	1	3		6	9	3		2			3	1
Dama dama	Dama dama	tooth								2		3	3
Dama dama	Dama dama	atlas		1							2
Dama dama	Dama dama	axis									2
Dama dama	Dama dama	thoracal vertebra									1
Dama dama	Dama dama	lumbal vertebra									2
Dama dama	Dama dama	scapula		1						3	2			2	1
Dama dama	Dama dama	humerus						3		1	2	2	1	1
Dama dama	Dama dama	radius				1					1	3		4						1
Dama dama	Dama dama	ulna												2
Dama dama	Dama dama	mc	1		1			2			1	2		2			1
Dama dama	Dama dama	pelvis								1	1			1
Dama dama	Dama dama	femur								1		1		1
Dama dama	Dama dama	tibia								1	5	1		4			1	1
Dama dama	Dama dama	calcaneus		1						4	3	1	1	1			1
Dama dama	Dama dama	astragalus						3	2	3			2				2
Dama dama	Dama dama	mt						1	1		2			5	1		1
Dama dama	Dama dama	mp								3
Dama dama	Dama dama	Ph 1						1									1
Dama dama	Dama dama	Ph 2										3					1
Dama dama	Dama dama	Ph 3				1												1
Cervus elaphus	Cervus elaphus	antler			4	1	1
Cervus elaphus	Cervus elaphus	maxilla		1						1
Cervus elaphus	Cervus elaphus	mandible						1		2				3
Cervus elaphus	Cervus elaphus	tooth																1
Cervus elaphus	Cervus elaphus	atlas		1
Cervus elaphus	Cervus elaphus	axis									1
Cervus elaphus	Cervus elaphus	scapula		1											2
Cervus elaphus	Cervus elaphus	humerus									1			1
Cervus elaphus	Cervus elaphus	radius									1
Cervus elaphus	Cervus elaphus	mc							1
Cervus elaphus	Cervus elaphus	pelvis									1
Cervus elaphus	Cervus elaphus	femur		2								1					1
Cervus elaphus	Cervus elaphus	tibia										2					1
Cervus elaphus	Cervus elaphus	mt															1
Cervus elaphus	Cervus elaphus	Ph 1			1						1
Cervus elaphus	Cervus elaphus	Ph 2						1
Cervidae	Cervidae	ulna															2
Cervidae	Cervidae	pelvis															1
Cervidae	Cervidae	femur															1
Cervidae	Cervidae	mt										2
Cervidae	Dama/Cervus	maxilla	1
Cervidae	Dama/Cervus	mandible															1
Cervidae	Dama/Cervus	atlas						1
Cervidae	Dama/Cervus	wervel				1
Cervidae	Dama/Cervus	humerus										1
Cervidae	Dama/Cervus	ulna										1
Cervidae	Dama/Cervus	pelvis						1
Cervidae (Cervus/Dama)	Dama/Cervus	antler		13		11	2	2	4	9	9	11	1	7	1		3		1	1
Cervidae	Capreolus/Dama	mandible						1
Cervidae	Capreolus/Dama	axis
Cervidae	Capreolus/Dama	pelvis											1
Cervidae	Capreolus/Dama	tibia											2
Lepus europaeus	Lepus europaeus	scapula											1					1
Lepus europaeus	Lepus europaeus	humerus									1		1	1			2
Lepus europaeus	Lepus europaeus	radius				1				1	1	2		1
Lepus europaeus	Lepus europaeus	ulna												1
Lepus europaeus	Lepus europaeus	mc IV										1
Lepus europaeus	Lepus europaeus	pelvis										2
Lepus europaeus	Lepus europaeus	femur																1
Lepus europaeus	Lepus europaeus	tibia								1				1
Lepus europaeus	Lepus europaeus	mt II									1	1	1
Lepus europaeus	Lepus europaeus	mt III									1
Lepus europaeus	Lepus europaeus	mt IV								1	2
Lepus europaeus	Lepus europaeus	mt				1	1				1				3			3
Lepus europaeus	Lepus europaeus	mp																	2
Lepus europaeus	Lepus europaeus	Ph 1									1
dog	dog	complete' skeleton		1										1
dog	dog	maxilla										1
dog	dog	mandible	1	2		1		1		7	3	9	2	3		1	1		1
dog	dog	tooth
dog	dog	axis										1*
dog	dog	cervical vertebra											2		1
dog	dog	thoracal vertebra								1							3
dog	dog	lumbal vertebra													1
dog	dog	sacral vertebra										1*
dog	dog	rib										1					13
dog	dog	scapula										1*					1
dog	dog	humerus											1		1		1
dog	dog	radius										1*		1				1
dog	dog	ulna									1
dog	dog	mc III									1
dog	dog	pelvis									1	1
dog	dog	femur										1*
dog	dog	tibia								1		3*	1
dog	dog	talus															1
dog	dog	podal										3²
dog	dog	mt II								1
dog	dog	mp										1/6²		1
dog	dog	Ph		1								5²					1
Canidae	dog?	cervical vertebra									1									1
Canidae	dog?	thoracal vertebra																		1
Canidae	dog?	tibia									1
Canidae	dog/Canis lupus?	mandible															1
Canidae	dog/Canis lupus?	mc IV									1
Canidae	dog/Vulpes vulpes?	thoracal vertebra												4
Canidae	canid	tooth												1
Canidae	canid	rib																5
Vulpes vulpes	Vulpes vulpes	mandible		1			1	5			2		1				1	1
Vulpes vulpes	Vulpes vulpes	ulna					1
Vulpes vulpes	Vulpes vulpes	femur																1
Vulpes vulpes	Vulpes vulpes	tibia								1		1	1	1
Vulpes vulpes	Vulpes vulpes	mt III												2
Vulpes vulpes	Vulpes vulpes	mt IV												1
Vulpes vulpes	Vulpes vulpes	mt		1										1
Vulpes vulpes	Vulpes vulpes	mp								1
Ursus arctos	Ursus arctos	ulna									1
Ursus arctos	Ursus arctos	mp												1
Otis tarda?	Otis tarda?	clavicula												1
Cygnus?	Cygnus?	humerus									1
Anatinae	Anatinae	ulna									1
Passeriformes	Passeriformes	carpometacarpus											1
Helix sp.	Helix sp.	shell		4			3	18		1				6			1	1
Testudo graeca	Testudo graeca	carapax								1		1					1	2
Testudo graeca	testudo graeca	humerus									1
Anura	Anura	complete skeleton									1
Felis silvestris	Felis silvestris	mandible										1	1
Felis silvestris	Felis silvestris	pelvis										1
Felis silvestris?	Felis silvestris?	mc								1
Felis silvestris?	Felis silvestris?	mt									1
Spalax leucodon	Spalax leucodon	cranium		1
Rodentia	Rodentia	humerus														2
Rodentia	Rodentia	pelvis														1
Rodentia	Rodentia	tibia														1
Cypraea sp.	Cypraea sp.	shell								1		5		3
Murex sp.	Murex sp.	shell								1
Glycymeris sp.	Glycymeris sp.	shell		1								1
Cerstoderma sp.	Cerstoderma sp.	shell										1
Ostrea edulis	Ostrea edulis	shell		1														1
Marine gastropod	Marine gastropod	shell								1		1
Marine bivalv	Marine bivalv	shell									1
Freshwater bivalve	Freshwater bivalve	shell										1

## Sheet: Table B Tooth aging
File S1. Table B. Zooarchaeology at Bademağacı, Turkey
Author: Bea De Cupere
Mandibular tooth wear (after Grant A [1982] The use of tooth wear as a guide to the age of domestic ungulates. Ageing and sexing animal bones from archaeological sites, eds Wilson R, Grigson C, & Payne S (BAR British Series 109, Oxford), pp 91-108.)
species	phase	Pd/4	P/4	M/1	M/2	M/3
C/O	EN II-4		e	g	f	x
C/O	EN II-4		j	k	h	x
C/O	EN II-4	f	x	x
C/O	EN II-4		h	j	h	x
C/O	EN II-4	h		d	{C}
C/O	EN II-4	g		x	{C}
C/O	EN II-4	x		e	C
Sus	EN II-4				C
Sus	EN II-4				a	C
Sus	EN II-4					c
Sus	EN II-4		x
Sus	EN II-4			h	f	c
Sus	EN II-4	f
C/O	EN II-4			x	h	g
C/O	EN II-4		f	g	f	x
C/O	EN II-4			x	m	h
C/O	EN II-4			k	g	g
C/O	EN II-4	g		x
C/O	EN II-4		k	k	h	f
C/O	EN II-4		l	j	h	x
C/O	EN II-4		j	k	h	g
C/O	EN II-4	j		x	x
C/O	EN II-4	h		f	d	C
C/O	EN II-4	1/2
C/O	EN II-4		g	h	g	x
C/O	EN II-4	g		c
C/O	EN II-4		E	g	d	E
C/O	EN II-4		E	g	e	C
C/O	EN II-4	j		d	x
C/O	EN II-4		g	g	x
C/O	EN II-4	h		f	x
C/O	EN II-4	j		x
C/O	EN II-4		l++	n	m	j
C/O	EN II-4		j	j	g	x
Sus	EN II-4	d		a
Sus	EN II-4	d		a
Sus	EN II-4			b	C
Sus	EN II-4	d
Sus	EN II-4	e		b	C
Sus	EN II-4			x	d	b
Sus	EN II-4			e	c	C
Sus	EN II-4			x	e	b
Sus	EN II-4			x	x	c
Sus	EN II-4			f	d	E
C/O	EN II-4		g	h	g	x
C/O	EN II-4		x	j	g	x
C/O	EN II-4			h	x	x
C/O	EN II-4		x	g	e	E
C/O	EN II-4		f	x	x	x
C/O	EN II-4					g of meer
C/O	EN II-4		x	l	h	g
C/O	EN II-4		j	h	h	g
C/O	EN II-4	n		x	e	x
C/O	EN II-4	x		g	c	x
C/O	EN II-4			h	h	g
C/O	EN II-4	g		e	x
C/O	EN II-4			m	m	x
C/O	EN II-4		l	m	j	x
C/O	EN II-4	n		h	d
C/O	EN II-4		x	x	h	E
C/O	EN II-4		k	m	h/j	h
C/O	EN II-4	j		x	C
C/O	EN II-4	x		x	E
C/O	EN II-4		k	m	j	h
C/O	EN II-4	k		x
C/O	EN II-4	h		g	x
C/O	EN II-4	e
Bos	EN II-4			n	l	k
Sus	EN II-2	x		x	x
Sus	EN II-2	b
C/O	EN II-2	n		h
C/O	EN II-2	h		x
C/O	EN II-2	x		h	e	{C}
C/O	EN II-2		g	h	g	e
C/O	EN II-2		h	l	h	x
Sus	EN II-3	a
Sus	EN II-3	h
Sus	EN II-3	c		E
C/O	EN II-3			h	h	f
Sus	EN II-3				b	C
Sus	EN II-3	k		c	C
C/O	EN II-3	g		1/2
C/O	EN II-3	g		x
C/O	EN II-3	k		x	c
C/O	EN II-4			x	x	c
C/O	EN II-4			e	E
C/O	EN II-4	x
C/O	EN II-4		x	k	h	g
C/O	EN II-2		j	x
C/O	EN II-2			x	x	g
C/O	EN II-2		j	l	h	g
C/O	EN II-2		x	h	g	e
C/O	EN II-2		e	h	e	x
C/O	EN II-2	h		f
Sus	EN II-2	e/f		b	C
Sus	EN II-2			e	a	?
C/O	EN II-2			m	j	h
C/O	EN II-1		g	h	g	c
Sus	EN II-1		a	e	c	E
C/O	EN II-1		e	h	g	d
C/O	EN II-1	l		f	x
C/O	EN II-1	f
C/O	EN II-1		h	l	h	g
C/O	EN II-1	x		E
C/O	EN II-1	g		x
C/O	EN II-1		g	h	g	g
C/O	EN II-1			x	g	g
Sus	EN II-1	c	x
Sus	EN II-1	e	x
Sus	EN II-1			e	a	x
Sus	EN II-1		b	f	d	x
Sus	EN II-1	d		b	x
Sus	EN II-1			d	b
Sus	EN II-1			e	d	E
Sus	EN II-1			x	e	c
Bos	EN II-1			h	g	x
C/O	EN II-1		l	m	j	x
C/O	EN II-1		x	x	x	e
C/O	EN II-1		k	k	h	x
C/O	EN II-1	h		x	x
C/O	EN II-1	x		g	d	x
C/O	EN II-1	h		f	x
C/O	EN II-1		x	x	k	g
C/O	EN II-1		x	h	x	e
C/O	EN II-1		x	x	h	g
C/O	EN II-1		e	h	g	e
C/O	EN II-1	g		x	x
C/O	EN II-1		g	h	e	x
Sus	EN II-1					E
Sus	EN II-1					E
Sus	EN II-1		b	x	x	x
Sus	EN II-1		f	h	f	x
Sus	EN II-1		x	x	x	b
Sus	EN II-4	e/d		a	x
Sus	EN II-4	a		C
C/O	EN II-4		m	m	x	x
Sus	EN II-4	c		a	x
C/O	EN II-4	h		d	C
C/O	EN II-4		x	x	x
Sus	EN I-5		a	e	b	x
Sus	EN I-5			x	x	c
C/O	EN I-5	h		e	x
C/O	EN I-5					h
C/O	EN I-5			x	g	e
C/O	EN I-5		l	x	x	x
C/O	EN I-5	l		g	f	x
Sus	EN I-6			x	E
Sus	EN I-6			d
Sus	EN I-6			x	x	E
Sus	EN I-6			x	C
C/O	EN I-6			h	g	x
C/O	EN I-6			x	h	x
C/O	EN I-6			x	h	g
C/O	EN I-6			k	g	x
C/O	EN I-6	g		d	x
Sus	EN I-6	e		c
C/O	EN I-6		j	h	x	x
C/O	EN I-6		j	h	g	x
C/O	EN I-6		x	x
C/O	EN I-6			x	x	j
C/O	EN II-1		f	g	g	c
C/O	EN II-1			h	g
C/O	EN II-1					e
Bos	EN II-1		x	x	x	c
Sus	EN II-1	c		C
C/O	EN II-1		E	h
C/O	EN II-1			k
C/O	EN II-1	l		g	c	C
C/O	EN II-1					c
C/O	EN II-1		k	k	h	g
C/O	EN II-1		l	m	h	g
C/O	EN II-1		h	h	g	g
C/O	EN II-1		1/2	g	f	x
C/O	EN II-1		f	x	g	e
Bos	EN II-1			x	k	g
Bos	EN II-1			x	x	f
C/O	EN II-1			k	h	g
C/O	EN II-1	g		{g}	x
C/O	EN II-1	g		{f}	x
C/O	EN II-1		x	x
C/O	EN II-1	j
Bos	EN II-1	j/k		b
C/O	EN II-1		k	m	h	g
C/O	EN II-1		g	g	g	e
C/O	EN II-1					E
Bos	EN II-2	l		j	g
Bos	EN II-2	k		h	E
Sus	EN II-2			c	x
Sus	EN II-2			x	x	a
C/O	EN II-2		g	g	g	g
C/O	EN II-2			m	h	g
C/O	EN II-2		g	x	x	x
C/O	EN II-2		f	g	f	x
C/O	EN II-2	g		d	x
C/O	EN II-2		h	h	g	e
C/O	EN II-2				g	g
C/O	EN II-2		h	g	f	x
C/O	EN II-2	h		g	x
C/O	EN II-2		j
C/O	EN II-2				E
C/O	EN II-2	h		g
C/O	EN II-2	e
C/O	EN II-2	g		c
Sus	EN II-2			x	a	//
Sus	EN II-2		x	d	b
Sus	EN II-2			h	e	b
Sus	EN II-2	d		U
Sus	EN II-2					b
Sus	EN II-2	d		U
Sus	EN II-2		x	f
Sus	EN II-2			x	e	E
Sus	EN II-2		x	d	c	C
Sus	EN II-2	d		U
C/O	EN II-2		x	h	x	c
C/O	EN II-2		e	g	g	b
C/O	EN II-2			x	e	x
C/O	EN II-2		h	g	g	x
C/O	EN II-2	h		d	E
C/O	EN II-2	g		d
C/O	EN II-2					e
C/O	EN II-2			g	e	b
C/O	EN II-2			e/f	E	//
C/O	EN II-2			g	x
C/O	EN II-2		<e	g	e	E
C/O	EN II-2			x	g	g
C/O	EN II-2	g		?
C/O	EN II-2	g
C/O	EN II-2		j	m	x	x
C/O	EN II-2	g		?
Bos	EN II-2		e	k	j	g
Sus	EN II-2			d	c
Sus	EN II-2	c
Sus	EN II-2			a
C/O	EN II-2		f	h	f	E
C/O	EN II-2		x	k	g	g
C/O	EN II-2			m
C/O	EN II-2			g
C/O	EN II-2	g		b
C/O	EN II-2		h	g	f	x
C/O	EN II-2		x	g	g	c
C/O	EN II-3				g	g
Sus	EN II-3	e		U
Sus	EN II-3	x
Sus	EN II-3	d		V
Sus	EN II-3		b	f	d	b
Sus	EN II-3			f	d	E
C/O	EN II-3	h		x
C/O	EN II-3		E	g	x
C/O	EN II-3		j	k	g	x
C/O	EN II-3			g	g	f
C/O	EN II-3		l	m	m	x
C/O	EN II-3		j	x	x	c
C/O	EN II-3				g	g
C/O	EN II-3		e	g
C/O	EN II-3		j
C/O	EN II-3	g
C/O	EN II-3		k	m
C/O	EN II-3	h		e
C/O	EN II-3	g
C/O	EN II-3	g		b
C/O	EN II-3	g		b	//
C/O	EN II-3		l	m	j	x
C/O	EN II-3	g		c	//
C/O	EN II-3		l	m	m	x
C/O	EN II-3		l
Bos	EN II-3	x		E	//
Sus	EN II-3	x
Sus	EN II-3		c	e	d	b
Sus	EN II-3	d
Sus	EN II-3					b
Sus	EN II-3		b
C/O	EN II-3A	g		b
C/O	EN II-3A		h	j	g	x
C/O	EN II-3A	h		c	//
C/O	EN II-3A			g	e	E
C/O	EN II-3A					c
C/O	EN II-3A			g	d	x
C/O	EN II-3A			g	b	//
Sus	EN II-3A		b	x
Sus	EN II-3A		x	d	e	V
Sus	EN II-3A			d	c	a
Sus	EN II-3A			b	x
C/O	EN II-4		f	g					dp4	M3
C/O	EN II-4	g		c	x				70		ENI
C/O	EN II-4	x		h	x						ENII
C/O	EN II-4		h	g	g	c			17		LN
C/O	EN II-4			m
C/O	EN II-4			h	g	x
Sus	EN II-4				d	c
Sus	EN II-4	d		C	//
Sus	EN II-4B	f		E	//
Sus	EN II-4B		j	k	g	g
Sus	EN II-4B		h	g	x	e
Sus	EN II-4B		l	m	x	x
Sus	EN II-4B	d		c	//
Sus	EN II-4B		b	f	c	x
Sus	EN II-4B		b	d	a
Sus	EN I-5	d		c
C/O	EN I-6		e	g	e
C/O	EN II-4A	h		e	V/E
C/O	EN II-4A		x	x	x
C/O	EN II-4A		g	g
C/O	EN II-4A		h	h	g	x
C/O	EN II-4A	h		x	d
Sus	EN II-4A	e		b	//
Sus	EN I-7					d
Sus	EN I-7	l		e	C
C/O	EN I-8					c
C/O	EN I-8				c	//
C/O	EN I-8		g	g
Sus	EBA			b	C	//
C/O	EBA			e	x
C/O	EBA	j		x
Sus	EBA II-1			f	d/e	a
C/O	EBA II-1		l	m	j	j
C/O	EBA II			m	l	g
C/O	EBA II			o	n	x
C/O	EBA II-3		h	h	g	d
C/O	EBA II-3			g	g	E
C/O	EBA II-3				g	E
Sus	EBA		E	d	a	//
Sus	EBA			a	//
Sus	EBA			d	a	//
Bos	EBA			m	m
C/O	EBA		l	j	g	d
C/O	EBA II-1		h	k	g	g
C/O	EBA		h	h	g	x
Sus	EN II-4		b	f	d	E
Sus	EN II-4		E	c	a	//
Sus	EN II-4	d		b	C	//
Sus	EN II-4	x		x	//
C/O	EN II-4		k	k	g	g
C/O	EN II-4	g		e	E	//
C/O	EN		x	h	g	g
C/O	EN		g	g	g	e
C/O	EN	m		e	c	//
C/O	EN		g	x
C/O	EN		k	m	g	x
Sus	EN			e	x
Sus	EN		b	x
Sus	EN I-5	h		b
Sus	EN I-5		b	f	c
C/O	EN I-5		f	g	g	d
C/O	EN I-5		h
C/O	EN I-5				g	g
C/O	EN I-5	g		e	x
C/O	EN I-5		l	m	k	g
C/O	EN I-5	x		g	f
Sus	LN-ECh					b
C/O	LN-ECh		g	g	x
Bos	LN-ECh			x	g	g
C/O	ECh		f	h	g	c
C/O	ECh		h	h	h	x
C/O	ECh		j	l	x	x
C/O	ECh		h	j	x	x
Bos	ECh				j	g
Sus	LN-ECh			e	b	x
Sus	LN-ECh			d	b
Sus	LN-ECh	x		a	//
Sus	LN-ECh			c	a
Sus	LN-ECh				c	b
Sus	LN-ECh	b		C
Sus	LN-ECh	e		E
C/O	LN-ECh		E	h	d
C/O	LN-ECh	h		d	x
C/O	LN-ECh		k	l	h	g
C/O	LN-ECh		x	m	j	h
C/O	LN-ECh		h	h	g	x
C/O	LN-ECh		g	d	x
C/O	LN-ECh		j	k	h	g
C/O	LN-ECh	g		d	C
C/O	LN-ECh			m	h
C/O	LN-ECh		f	h	g	g
C/O	LN-ECh		k	m	h	g
C/O	LN-ECh		x	h	f	c
C/O	LN-ECh		h	g	e	e
C/O	LN-ECh		E	g	d	x
C/O	LN-ECh		h	g	f	x
C/O	LN-ECh		g	h	g	e
C/O	LN-ECh		x	g
C/O	LN-ECh		x	g	d	C
C/O	LN-ECh			m	k	g
C/O	LN-ECh			x	g	d
C/O	LN-ECh	g		d	E
C/O	LN-ECh		g	j	g	g
C/O	LN-ECh	f		d	C
C/O	LN-ECh		e	g	d	x
C/O	LN-ECh		k	m	h	g
C/O	LN-ECh		j	k	x	x
C/O	LN-ECh			h	e	E
C/O	LN-ECh		l	m	k	h
C/O	LN-ECh		k	k	h	g
C/O	LN-ECh	h		x
C/O	LN-ECh		f	g	x
C/O	LN-ECh		g	g	x
C/O	LN-ECh			x	g	x
C/O	LN-ECh		x	f	b
C/O	LN-ECh	h		d	x
C/O	LN-ECh	n		h	e	E
C/O	LN-ECh		j	m	x
C/O	LN-ECh	f		x
C/O	LN-ECh			f	e	C
C/O	LN-ECh	g		x
C/O	LN-ECh		f	g	x	x
C/O	LN-ECh		x	m	h	g
C/O	LN-ECh		g	h	g	x
C/O	LN-ECh		l	m	k	x
C/O	LN-ECh		l	m	x
C/O	LN-ECh	j
Bos	LN-ECh				E
Bos	LN-ECh	j		d	C
Bos	LN-ECh	h		E
Bos	LN-ECh	h		E
Bos	LN-ECh			E
Bos	LN-ECh	h
Bos	LN-ECh			E
Bos	LN-ECh			E
Bos	LN-ECh			E
Bos	LN-ECh			E
Sus	LN-ECh		a	e	x
Sus	LN-ECh					C
Sus	LN-ECh			x	d	b
Sus	LN-ECh	d		E
Sus	LN-ECh			h	e	E
Bos	LN-ECh			x	k	j
Bos	LN-ECh	h		E
C/O	LN-ECh		j	h	g	e
C/O	LN-ECh			x	x	e
C/O	LN-ECh			x	g	e
C/O	LN-ECh			x	h	g
C/O	LN-ECh		g	h	g	e
C/O	LN-ECh		j	j	h	e
C/O	LN-ECh		j	k	h	g
C/O	LN-ECh		x	g	e	x
C/O	LN-ECh	j		e
C/O	LN-ECh		h	x	x	x
C/O	LN-ECh		k	k	h	g
C/O	EBA II			g	g	x
Sus	EBA II				e	c
Bos	EBA II					k
C/O	EBA II			g	x
C/O	EBA II		x	h	g	x
Bos	EBA II		c	k	k	x
Bos	EBA II	k		E
C/O	EBA II		g
C/O	EBA II	h		g
C/O	EBA II-3		f	g	x	x
C/O	EBA II-3			j	h	h
C/O	EBA II-3			k	h	e
Sus	LN-ECh		x	h	d	x
C/O	LN-ECh	g		c	x
C/O	LN-ECh		j	k	g	g
C/O	LN-ECh			x	g	c
C/O	LN-ECh		e	h	g	c
C/O	LN-ECh		j	l	h	x
C/O	LN-ECh			x	e	b
C/O	LN-ECh		h	j	g	e
C/O	LN-ECh		e	g	d	x
C/O	LN-ECh			k	g	g
C/O	LN-ECh	g		d	x
C/O	LN-ECh			m	k	h
Bos	LN-ECh	d		E
Bos	LN-ECh	x		d
C/O	LN-ECh		f	g	g	b
C/O	LN-ECh		e	g	e	x
C/O	LN-ECh			m	h	x
C/O	LN-ECh		l	m	k
C/O	LN-ECh	g		d	E
C/O	LN-ECh	h		g	E
C/O	LN-ECh	h		d	x
C/O	LN-ECh	h		d	C
C/O	LN-ECh		l	m	h	g
Sus	ECh		d	h	x
Sus	ECh				f	d
C/O	EBA II			x	m	m
Sus	ECh			e	c	a
Sus	ECh			k	f	d
C/O	ECh			x	g	x
C/O	EBA II		j	m	h	g
C/O	EBA II		g	x
C/O	EBA II		g	g	g	c
C/O	EBA II		x	h	g	e
C/O	EBA II		g	h	g	e
C/O	EBA II		l	m	h	g

## Sheet: Table C Bos measurements
File S1. Table C. Zooarchaeology at Bademağacı, Turkey
Author: Bea De Cupere
Measurements taken after von den Driesch A (1976) A guide to the measurements of animals bones from archaeological sites. Peabody Museum Bulletin 1 (Peabody Museum of Archaeology and Ethnology, Cambridge, MA).
				1	2	3	4	5
			scapula	GLP	LG	BG	SLC
			humerus	GLP	Bp	SD	Bd	BT
			radius	GL	Bp	BFp	SD	Bd
			ulna	SDO	DPA	BPC
			mc/mt/mp	GL	Bp	SD	Bd
			femur	GL	Bp	DC	SD	Bd
			tibia	GL	Bp	SD	Bd
			calcaneus	GL	GB
			talus	GLl	GLm	Dl	Bd
			Ph1/Ph2	Glpe/GL	Bp	SD	Bd
			Ph3	DLS	Ld
			numbers between bracket refer to number of measurement in vdDriesch
species	phase	element	remark	1	2	3	4	5	{10}	{11}	{12}	{13}	{17}	{19}	{20}	BFcr	H	BFcd	LAR	LA	{7}	{8}	{9}	{5}	{14}	{6}	{4}	L/B	BPacd	{2}	{1}	{3}
Bos	EN II-1	ph2 p		40.3	28.8	22.6	24
Bos	EN II-1	mc					61.9
Bos	EN II-1	mt					58.7
Bos	EN II-1	ph1 pi		64.2	30.5	24.4	30.3
Bos	EN II-1	ph3		86.2	63.1
Bos	EN II-1	scapula			54.9	43.7
Bos	EN II-1	talus		68.1	65.5	40.7	46.9
Bos	EN II-2	humerus			{101}
Bos	EN II-2	humerus					{66}
Bos	EN II-2	radius		90	87
Bos	EN II-2	radius				74
Bos	EN II-2	mc			62.6
Bos	EN II-2	mc					61.2
Bos	EN II-2	tibia			95.6
Bos	EN II-2	tibia				42.4	65.3
Bos	EN II-2	tibia					72.3
Bos	EN II-2	talus					50.5
Bos	EN II-2	calc		155
Bos	EN II-2	calc		132.3
Bos	EN II-2	ph1 ai		{66}	37.8	30.7	36.8
Bos	EN II-2	ph1 ai		59.9	30.3	24	28.1
Bos	EN II-2	ph1 a		56.2	30.5	25.7
Bos	EN II-2	ph1 p		66.6		29.4	34.1
Bos	EN II-2	ph1 pe		57	27.5	22.2	26.5
Bos	EN II-2	ph1 pi		67.1	33	26.3	31.6
Bos	EN II-2	ph2		42	30.2	22.8	25.3
Bos	EN II-2	ph2		37.2	27.9	22.7	24.3
Bos	EN II-2	ph3		74.9
Bos	EN II-2	axis														106.7
Bos	EN II-2	axis														106.4
Bos	EN II-2	axis														84
Bos	EN II-2	humerus						79.4
Bos	EN II-2	humerus					85.6	76.2
Bos	EN II-2	radius			88.4	80.5
Bos	EN II-2	mc			64.2	35.3
Bos	EN II-2	tibia				40
Bos	EN II-2	tibia					67.2
Bos	EN II-2	talus		71		39.9	45.5
Bos	EN II-2	talus		70.8	65.8	38.7	43
Bos	EN II-2	talus		70	64.4	38.5	43.6
Bos	EN II-2	calc		130.6
Bos	EN II-2	ph1 ae		65.3		28.3	31.9
Bos	EN II-2	ph1 a		63.5	33.5
Bos	EN II-2	ph2 p		45.2			28.8
Bos	EN II-2	talus		63.2	58.7	35	41.3
Bos	EN II-2	humerus				34	{92}	83
Bos	EN II-2	humerus				48.6	110.8	93.8
Bos	EN II-2	mc			51.2
Bos	EN II-2	tibia		342	{101}	39.5	64.4
Bos	EN II-2	talus		71.2	66.8	40	44.5
Bos	EN II-2	ph1 p			35.5
Bos	EN II-2	ph2 a		42.7	33.8	26.8	29.8
Bos	EN II-2	ph2 a		42.5	32.3	26	29
Bos	EN II-3	ph1 a			31.9
Bos	EN II-3	scapula		74.4	61.4	46.8	53.8
Bos	EN II-3	scapula					56.8
Bos	EN II-3	mc	dist fusing	218	60.6	32.7
Bos	EN II-3	mc	large				>76,6
Bos	EN II-3	navic		64.3
Bos	EN II-3	navic		57.9
Bos	EN II-3	navic	burnt	54.7
Bos	EN II-3	talus		69.3	64.2	38.5	42.9
Bos	EN II-3	talus		65.4	60.6	36.9	43.5
Bos	EN II-3	ph1 a		59.3	32	26.7
Bos	EN II-3	ph2 a		39.9	30.6	25.3	28
Bos	EN II-3	ph2 a		40.8	33.9	25.5	27.5
Bos	EN II-3	ph3		59.3	49.2
Bos	EN II-3	scapula		74.9	61.9	49.6	60.6
Bos	EN II-3	mc		206	62.4	34.3	64
Bos	EN II-3	mc			63.5	32.4
Bos	EN II-3	mc				33
Bos	EN II-3	mc				31.6	61.2
Bos	EN II-3	tibia					65.7
Bos	EN II-3	talus		68.8	63.5	39.6	44.2
Bos	EN II-3	talus		69.5	64.4	39.6	47
Bos	EN II-3	talus	burnt black	70.7	65.6	41.1	44.3
Bos	EN II-3	talus	subadult?	64	59	36.6	40.5
Bos	EN II-3	talus			62.2		44.2
Bos	EN II-3	mt			53	30
Bos	EN II-3	ph2 a		42.5	33.3	26.9	30.3
Bos	EN II-3	ph2 p		39.5	29	23.1	24.5
Bos	EN II-3	ph3		78.8	63.9
Bos	EN II-3A	scapula		67.8	56.1	45.7	46.9
Bos	EN II-3A	tibia					66
Bos	EN II-3A	talus		67	62.9	38	43.3
Bos	EN II-3A	talus	burnt grey	74.3	68.7	40.7	46.9
Bos	EN II-3A	talus		70	64.2	39.3	45.2
Bos	EN II-3A	talus	burnt brown	77.7	72.1	45	50
Bos	EN II-3A	talus		70.4	66.4	40	45.4
Bos	EN II-3A	mt			50.8
Bos	EN II-3A	mt					62.6
Bos	EN II-3A	mt		242.8	50	28.2	57.4
Bos	EN II-3A	mt		248.3		28.4	64.4
Bos	EN II-3A	ph2 p		43.4	32	24.5	25.9
Bos	EN II-3A	ph2 p		41.3		22.9	25.3
Bos	EN II-3A	ph3		61.8	51.1
Bos	EN II-4	ulna
Bos	EN II-4	talus		67.2		61.2	40.1
Bos	EN II-4	talus		71.6			45.5
Bos	EN II-4	ph2 p		41.6		32.2	28.2
Bos	EN II-4B	mc				65.2
Bos	EN II-4B	mt				49.3
Bos	EN II-4B	ph2 p				29	25.4
Bos	EN II-4B	ph3		76.6		59.9
Bos	EN II-4B	ph1 A					35.7
Bos	EN II-4A	mc					63.5
Bos	EN II-4A	mc					66.3
Bos	EN II-4A	talus		69.2		65.1	46
Bos	EN II-4A	talus		79.9		75.4	52
Bos	EN II-4A	talus		72.2		66.2	48
Bos	EN II-4A	talus				68
Bos	EN II-4A	ph1 pi		65.1		31	31
Bos	EN II-4A	ph2 p		43.8		30.7	26
Bos	EN II-4A	ph3		72.4		55.4
Bos	EN II-4A	atlas	other preservation															110
Bos	EN I-7	tibia					64
Bos	EN I-7	calc		141
Bos	EN I-7	talus		73.3	68.5	41	44.3
Bos	EN I-7	talus		72.6	67.9	40.7	45.7
Bos	EN I-7	talus		72.7	69.4	40	45.7
Bos	EN I-7	talus		67.3	62.5	38.1	44.9
Bos	EN I-7	ph3		69.2	57.2
Bos	EN I-8	humerus					87.4	77.2
Bos	EN I-8	talus			64
Bos	EN I-8	talus		73.2	67.7	41.3	45.9
Bos	EN I-8	talus		70.2	64.9	38.2
Bos	EN I-8	ph1					28.5
Bos	EN I-8	ph2		39.5	30.8	24.8	26.8
Bos	EBA	talus				38.8	43.8
Bos	EBA	ph1 PI		62.3	32.9	28.2	31.8
Bos	EBA	ph2 A		40	31.6	24	26.1
Bos	EBA	ph2 P		41.1	31.2	24.5	26
Bos	EBA II-1	mt		224	44	23.6
Bos	EBA II-1	talus		67	64.2	28.2	42.2
Bos	EBA II-1	talus		67.7	61.6	36.8	38
Bos	EBA II-1	talus		64.4	62.4	36.3	39.4
Bos	EBA II-1	ph1 PI		60.4	27.1	22	26.3
Bos	EBA II-1	ph1 PI		58.4	30.4	24.3	29.1
Bos	EBA	radius			74.2	67.8
Bos	EBA	tibia					65.9
Bos	EBA II-1	calc		137.5
Bos	EBA II-1	talus		69.8	63.3	38.9	42.1
Bos	EBA II-1	tibia					56.5
Bos	EBA II-1	humerus					64.9	57.2
Bos	EN	scapula		76	62.9	48.3	55
Bos	EN	scapula		71.4		48.3	53.6
Bos	EN	mc		~205		34.1	64.3
Bos	EN	mc					62.7
Bos	EN	talus		68.8	63.5	39	45.4
Bos	EN	mt	dist non-fused		50.7	27
Bos	EN	ph1 P		59.9	29.5	23.6	27.9
Bos	EN	radius						76.2
Bos	EN	mc			63.2	35
Bos	EN	mc			65.7	35.6
Bos	EN	mc					66
Bos	EN	mc					61.7
Bos	EN	ph1 AE		61.3	34.5	28.4	31.4
Bos	EN	navic		61.8
Bos	EN I-5	navic		54
Bos	EN I-5	humerus					86.4	78
Bos	EN I-5	radius			80.6	74.7
Bos	EN I-5	mc					63
Bos	EN I-5	tibia					59.8
Bos	EN I-5	ph1 PE		61	29.4	23.7	26.3
Bos	EN I-5	ph3		86.5	64.5
Bos	LN-ECh	talus		65	60.2	38	43.8
Bos	LN-ECh	humerus					80
Bos	LN-ECh	radius						61.6
Bos	LN-ECh	radius						87
Bos	LN-ECh	radius				63.8
Bos	ECh	scapula		67.7		49.7	55.4
Bos	ECh	humerus					80.3	80
Bos	ECh	humerus						88.4
Bos	ECh	radius			84.5	77.5
Bos	ECh	femur				47.3
Bos	ECh	calc		142.5
Bos	ECh	talus		73.7	68.5	41.7	50
Bos	ECh	ph1 PE		63.8	33	26.6	27.4
Bos	ECh	ph3			55.7
Bos	LN-ECh	mc			59
Bos	LN-ECh	mc			60.2
Bos	LN-ECh	mc					59
Bos	LN-ECh	femur				51.8
Bos	LN-ECh	femur				42.4
Bos	LN-ECh	femur				43.7
Bos	LN-ECh	femur				47.1
Bos	LN-ECh	tibia					66.7
Bos	LN-ECh	tibia					63.5
Bos	LN-ECh	tibia					69.1
Bos	LN-ECh	tibia			93
Bos	LN-ECh	mt					59
Bos	LN-ECh	talus		67.8	62	38	42.9
Bos	LN-ECh	talus		67.4	60.6	37.5	45.7
Bos	LN-ECh	calc		137.5
Bos	LN-ECh	calc		132.4
Bos	LN-ECh	ph1 AE		67.4	35.3	31.6	31.9
Bos	LN-ECh	ph1 AE		55.8	32.7	28.2	30
Bos	LN-ECh	ph1 AE		55.8	32	27.3	29.2
Bos	LN-ECh	ph1 AI		61.2	32.3	28.5	30.2
Bos	LN-ECh	ph1 A		65.8	35.3
Bos	LN-ECh	ph1 PE		63.3	29.9	25	27.4
Bos	LN-ECh	ph1 PE		60.1	29.7	24.7	26.9
Bos	LN-ECh	ph1 PI		65.8	30.6	27.4	29.4
Bos	LN-ECh	ph1 PI		68.6	31.7	28	31.2
Bos	LN-ECh	ph2 A		39.9	32.2	25.5	27
Bos	LN-ECh	ph2 A		37.5	29.4	23.4	24.4
Bos	LN-ECh	ph2 A		38.9	30.8	25.8
Bos	LN-ECh	ph2 P		44.7	30.6	24.3	24.7
Bos	LN-ECh	ph2 P		38.8	29.2	23	24.5
Bos	LN-ECh	ph2 P		39.9	28.8	23.4	25.1
Bos	LN-ECh	ph2 P			27.3
Bos	LN-ECh	ph2 P		40.2	29.7	25.2
Bos	LN-ECh	ph3		79.2	61.4
Bos	LN-ECh	ph3		74.7	59.8
Bos	LN-ECh	ph3		84.6	62
Bos	LN-ECh	scapula		71.6		48
Bos	LN-ECh	scapula		59.2
Bos	LN-ECh	humerus						77.9
Bos	LN-ECh	humerus						79.1
Bos	LN-ECh	ulna				45.3
Bos	LN-ECh	tibia					63.5
Bos	LN-ECh	talus		67	62.6	37.2	42.5
Bos	LN-ECh	talus		69	65	38.4	44.8
Bos	LN-ECh	calc		141.3
Bos	LN-ECh	calc		125.5
Bos	LN-ECh	ph1 A		60.2	32.2
Bos	LN-ECh	ph2 A		41.2	32.8	26	27.8
Bos	LN-ECh	ph3		75.5	60.5
Bos	LN-ECh	ph3		82	63.8
Bos	LN-ECh	ph3		74	53
Bos	EBA II	scapula				55.6	63.4
Bos	EBA II	mc		214.4	63.6	36.7	62.5
Bos	EBA II	talus		69.3	62.1	38.8	44.5
Bos	EBA II	humerus					73.9	70.4
Bos	EBA II	humerus			100
Bos	EBA II	mc					61.4
Bos	EBA II	mc					55.3
Bos	EBA II	femur				46.7
Bos	EBA II	femur						81.5
Bos	EBA II	talus		69.9	66.8	38.8	42.5
Bos	EBA II	femur				42.8
Bos	EBA II	femur						84.5
Bos	EBA II	talus		70.7	64.8	40.4	46.8
Bos	EBA II	talus			63.2	37
Bos	EBA II	ph1 PE		65.7	30.9		27.3
Bos	EBA II	ph2 A		37.6	30.5	24.5	25.4
Bos	EBA II	ph2 P		41.7	29.4	24.3	24.9
Bos	EBA II	ph2 P		39.9	29.1	23.9	23.6
Bos	EBA II-3	humerus					91.5	80.1
Bos	EBA II-3	radius			83.9	76.3
Bos	EBA II-3	radius			74.7	65.4
Bos	EBA II-3	mc			62.2
Bos	EBA II-3	mc					70.4
Bos	EBA II-3	mc			55.2
Bos	LN-ECh	mc					70.7
Bos	LN-ECh	ph1 PI		65.4	31.1	28.4	30
Bos	LN-ECh	ph1 PI		66.4	31.3	28.3	30.2
Bos	LN-ECh	ph1 PI		60.1	30.8	27.3	29
Bos	LN-ECh	ph2 A		40.4	31.8	26.4	29.2
Bos	LN-ECh	ph2		42.9	32.2	26.5	27.2
Bos	LN-ECh	ph2		42.1	31.3	25.5	26
Bos	LN-ECh	ph2		42.8	31.1	26	26.8
Bos	LN-ECh	ph2			32.2	26.6	27
Bos	LN-ECh	ph2		41.9	31.1	25	26.8
Bos	LN-ECh	ph2		36.7	24.7	19.4	23
Bos	LN-ECh	talus		69.5	64.1	40	43.8
Bos	LN-ECh	ph1 PE		65.8	31	27	28.5
Bos	LN-ECh	ph1 AI		61.6	32	28.1
Bos	LN-ECh	ph1 AI		59.2	32.5	28.4	29.7
Bos	LN-ECh	ph3		76.6	61.8
Bos	LN-ECh	mc	male	208.8	71.1	41.5	72.6
Bos	LN-ECh	calc		141.7
Bos	LN-ECh	femur				52
Bos	LN-ECh	ph3		73.6	62.6
Bos	ECh	talus		72	66.5	39.5	48.7
Bos	ECh	ph1 P		71.6	36.5	31	33.9
Bos	ECh	ph3		83.4	63
Bos	ECh	tibia					66.2
Bos	ECh	tibia			89
Bos	ECh	humerus					100	82.7
Bos	LN-ECh	radius			86	79.6
Bos	LN-ECh	mc					58.9
Bos	EBA II	ph1 AE		62.8	29	25.5	28.9
Bos	EBA II	ph1 AI		51.9	25.9	22.5	24.7
Bos	EBA II	ph1 P		65.7	30.5	27
Bos	ECh	ph2 P		44	35.3	29.2	29.1
Bos	ECh	ph2 P		44.1	34.6	27.4	29.2
Bos	ECh	Ph1 PI		64.2	35.8	29.9	33.8
Bos	ECh	Ph1 PI		66.1	35.3	27.1	31.1
Bos	EBA II	talus		72.9	66.8	40	48.5
Bos	EBA II	mc					58.3
Bos	EBA II	mt			44.4
Bos	EBA II	mc					61.1
Bos	EBA II	talus		62.2	57.6	34.2	39.4
Bos	EBA II	talus		64.6	58.8	36.1	40.5
Bos	EBA II	radius	dist fusing					68
Bos	EBA II	mt					52.7
Bos	LN-ECh	ph1 PI		61.4	30.2	26.8	28.6
Bos	EN II-4	ph1 AE		66.3	31.7	26.6	30.5
Bos	EN II-4	tibia				37.6	67
Bos	EN II-4	talus		69.2	62.2		45.7
Bos	EN II-4	talus		73.4	68.4	41.4	48.4
Bos	EN II-4	ph2 P		40.8	29.7	23.2	24
Bos	EN II-4	ph3		79.2	57	25.4
Bos	EN II-4	ph3		92.2	69.1
Bos	EN II-4	ph3		76.7	57	29
Bos	EN II-4	ph1 AI		56.4	33.4	27.9	30.5
Bos	EN II-4	talus		69	65.3	40	45
Bos	EN II-4	talus		64.1	58.9	34.2	39.9
Bos	EN II-4	talus		69.8	65.3	38.3	44
Bos	EN II-4	talus	burnt black		63.4
Bos	EN II-4	talus		71.9	68.7	38	42.6
Bos	EN II-4	tibia					62.2
Bos	EN II-4	humerus	burnt black					69.2
Bos	EN II-4	ph3		79.5	58.4
Bos	EN II-4	ph2 P					24.8
Bos	EN II-4	ph2 A		44.2	34.7	28.3	31.7
Bos	EN II-4	ph1 PI		61.2	31.9	26.6	31.3
Bos	EN II-4	ph1					26.5
Bos	EN II-4	ph1 PE		61.5	30.7	24.8	28.2
Bos	EN II-4	ph1 AI		58.4	33.5	27.4	30.8
Bos	EN II-4	ph1 AE		60.8	31.8	25.4	28.9
Bos	EN II-4	ph1 AE		62.4	33.5	28.4	30.4
Bos	EN II-4	navic		57.4
Bos	EN II-4	talus			63.5		42
Bos	EN II-4	talus		67.3	63.6	39	44
Bos	EN II-4	talus		74.7	70		49.6
Bos	EN II-4	talus		68.3	62.8	38.7	43.3
Bos	EN II-4	tibia			{113,1}
Bos	EN II-4	mc					64.9
Bos	EN II-4	mc			69.7	43.1
Bos	EN II-4	ulna				52.6
Bos	EN II-4	radius			61.6	75.1
Bos	EN II-4	M3 inf Loccl		39.4
Bos	EN II-2	ph3		58.1	43.3	20.3
Bos	EN II-2	ph2 A		41.2		25.2	27.9
Bos	EN II-2	ph2 P		{38}	25.3	21	22.2
Bos	EN II-2	ph2 A		43.3	30.6	25.6	26.9
Bos	EN II-2	ph1 PE				26.6	30.6
Bos	EN II-2	ph1 AE		58.6	38.5	25	28.5
Bos	EN II-2	ph1 P	burnt black		31.9
Bos	EN II-2	ph1 PE		63.7	31.8	24.2	29.5
Bos	EN II-2	mt	burnt grey			20.3
Bos	EN II-2	mt					61.4
Bos	EN II-2	talus	burnt black	68.1	64	39.3	42.8
Bos	EN II-2	talus		65.6	62	37.4	42
Bos	EN II-2	talus		70	63.8	37.7	44.3
Bos	EN II-2	talus		67.8		38.4
Bos	EN II-2	mc			65.7	37.3
Bos	EN II-2	mc	picture	{202}	64.4		65
Bos	EN II-2	humerus						{79}
Bos	EN II-2	humerus					{83}
Bos	EN II-3	ph2 A		41.2	31	24.5	26.3
Bos	EN II-3	ph2 P		41.7	29.3	23.8	25.7
Bos	EN II-3	ph2 A		44.9	32.5	26.3	29.4
Bos	EN II-3	ph2 P		42	29.2	24.3
Bos	EN II-3	ph1 AE		76.2	35.8	30.4	32.8
Bos	EN II-3	navic		59
Bos	EN II-3	calc		135.4
Bos	EN II-3	talus		67.3	60.8	39	44.6
Bos	EN I-5	tibia					{62}
Bos	EN II-3	scapula		71	59	53.3
Bos	EN II-3	tibia					65.3
Bos	EN II-3	mt	dist non-fused	{202}	46.3
Bos	EN II-3	ph3		87.4	66.3
Bos	EN II-4	talus					44.4
Bos	EN II-4	ulna				51.7
Bos	EN II-4	ulna				48.3
Bos	EN II-4	ph1 AI		56.7	32.8	27.8	31.2
Bos	EN II-2	talus		69.6	65.1	38.1	43.6
Bos	EN II-2	talus		72.2	68.4	38.5	45.4
Bos	EN II-2	ph1 AI		67.5	36.9	31.6	36
Bos	EN II-2	tibia			101.7
Bos	EN II-2	talus		70.5	64.8	39.6	45.2
Bos	EN II-2	talus		78.3	71.3	43.5	49
Bos	EN II-2	ph1 PE		65.2	31.7	25	27
Bos	EN II-2	ph2 A		40	30.9	25	27.7
Bos	EN II-2	ph3		73.2	59.5
Bos	EN II-2	radius			88.1	78.7
Bos	EN II-2	mc	burnt grey		59.2
Bos	EN II-2	ph2 P		39.1	26.9	23.4	25.4
Bos	EN II-2	talus		76.3	71.5	43.3	49.7
Bos	EN II-2	talus		69.2		38.2
Bos	EN II-1	tibia					63.5
Bos	EN II-1	tibia					65
Bos	EN II-1	calc		135
Bos	EN II-1	scapula		81.1	67.3	55.8	56.4
Bos	EN II-1	tibia			100.5
Bos	EN II-1	talus		67.3	61.1	37.7	42.2
Bos	EN II-1	patella GH		64.4
Bos	EN II-1	ph1 PI		62.6	29.3	26.6	28.8
Bos	EN II-1	ph3		97.5	73	29.8
Bos	EN II-1	ph3		79.4	56.7	24.7
Bos	EN II-1	ph3		66.4	53.6	26
Bos	EN II-1	navic		57
Bos	EN II-1	ph3		70	54.7	23.7
Bos	EN II-1	ph1 PI		59.2	28.4	23.5	27.4
Bos	EN II-1	ph2 P			32.5	26.3	27.6
Bos	EN II-1	talus		64.3	62.1	36.9	41.6
Bos	EN II-1	talus		68.7	63.7	39.6	43.4
Bos	EN II-1	talus		72.4	67.1	40.2	45.2
Bos	EN II-1	hc gr/kl diam		55.5	44.7
Bos	EN II-1	talus			69.1	42.5	45.5																					75.1
Bos	EN	humerus						72.7
Bos	EN	scapula			57.9		51.1																					66.7
Bos	EN	ph1 AI			34.2	29.7	33.4																					66.3
Bos	EN	ph1 AE			32.2	27	30.1																					57.7
Bos	EN	ph2 A			31.4	24.9	27.2																					41.4
Bos	EN	ph2 P			31.4	25.6	27.4																					45.9
Bos	EN	ph2 A			33.9	25.9	28.6																					43.2
Bos	EN	calc																										133.9
Bos	EN	calc																										135.4
Bos	EN	calc																										131.9
Bos	EN	calc																										133.7
Bos	EN	ph3			61.5	23.8																						80.9
Bos	EN	ph3			57.2	25.5																						69.4
Bos	EN	talus			65.6	38.4	44.9																					70.2
Bos	EN	talus			64.8	38.1	42.2																					69
Bos	EN I-5	tibia			101.9
Bos	EN II-3	talus			63.7	38.7	45																					65.8
Bos	EN II-3	radius						63.4
Bos	EN II-4	calc																										132.8
Bos	EN I-5	talus			63.5	37.4	43.1																					67.3
Bos	EN I-5	navic																										58
Bos	EN I-5	ph1 PE			35.9	28.5	34																					70.2
Bos	EN I-5	ph2			30.1	24	25.5																					43.6
Bos	EN I-5	radius	dist non-fused					78
Bos	EN I-5	tibia					60.9
Bos	EN I-5	ph3			56.8	25.7																						70.4
Bos	EN I-5	ph3				22.9
Bos	EN I-5	ph3			58.9	25																						74.8
Bos	EN I-5	ph3			54.5	22.4																						64.8
Bos	EN I-5	mt				59.9																						52.3
Bos	EN I-5	mt			30.6	59.9
Bos	EN I-5	tibia					{62}
Bos	EN I-5	ph3			50	18.5																						60
Bos	EN I-6	mc					62
Bos	EN I-6	humerus						{95}
Bos	EN I-6	radius			84.3	75.4
Bos	EN I-6	mc			60.1
Bos	EN I-6	mc					61.6
Bos	EN I-6	talus			61.9	39.5	45.6																					66.6
Bos	EN I-6	ph2			31.1	24.9	29.4																					42.3
Bos	EN I-6	ph3			72.2	30.1																						89.9
Bos	EN I-6	humerus						80.1
Bos	EN I-6	ph1 AI			32.9	26.3	30.5																					61.7
Bos	EN I-6	ph2 A			32.1	26.2	28.4																					40.1
Bos	EN I-6	mc																										59.9
Bos	EN I-6	talus			62	39.6	46.6																					67.3
Bos	EN I-6	calc																										134.2
Bos	EN I-6	navic																										56.2
Bos	EN I-6	navic																										60.2
Bos	EN I-6	ph3			63.2																							87.5
Bos	EN I-6	ph3			63																							85
Bos	EN I-6	ph1 P			31.4																							62.1
Bos	EN I-6	ph1 P			31																							62.3
Bos	EN I-6	ph1 A			39
Bos	EN I-6	ph1 A			31.8	25.7	29																					42.1
Bos	EN I-6	ph1 P			28.9	23.7	24.9																					40.1
Bos	EN I-6	ph1 A			31.6	25.6	29.3																					42
Bos	EBA II	calc		{145}
Bos	LN-ECh	ph3		88.7	66.9
Bos	LN-ECh	ph3		79.1	62.4
Bos	LN-ECh	radius						78

## Sheet: Table D Sus measurements
File S1. Table D. Zooarchaeology at Bademağacı, Turkey
Author: Bea De Cupere
Measurements taken after von den Driesch A (1976) A guide to the measurements of animals bones from archaeological sites. Peabody Museum Bulletin 1 (Peabody Museum of Archaeology and Ethnology, Cambridge, MA).
				1	2	3	4	5
			scapula	GLP	LG	BG	SLC
			humerus	GLP	Bp	SD	Bd	BT
			radius	GL	Bp	BFp	SD	Bd
			ulna	SDO	DPA	BPC
			mc/mt/mp	GL	Bp	SD	Bd
			femur	GL	Bp	DC	SD	Bd
			tibia	GL	Bp	SD	Bd
			calcaneus	GL	GB
			talus	GLl	GLm	Dl	Bd
			Ph1/Ph2	Glpe/GL	Bp	SD	Bd
			Ph3	DLS	Ld
			numbers between bracket refer to number of measurement in vdDriesch
species	phase	element	remark	1	2	3	4	5	{10}	{11}	{12}	{13}	{17}	{19}	{20}	BFcr	H	BFcd	LAR	LA	{7}	{8}	{9}	{5}	{14}	{6}	{4}	L/B	BPacd	{2}	{1}	{3}
Sus	EN II-1	mcIV		74
Sus	EN II-1	atlas														50.8	40.6	54.4
Sus	EN II-1	pelvis																		28.3
Sus	EN II-2	scapula		34.1		22.4
Sus	EN II-2	scapula		31	21.9	19
Sus	EN II-2	talus		42.7	38.5	23
Sus	EN II-2	talus		41.7	37.8	23.3
Sus	EN II-2	mtIV		113.2
Sus	EN II-2	mcV		69.1
Sus	EN II-2	scapula					27.6
Sus	EN II-2	scapula		49		33.7	33.8
Sus	EN II-2	scapula		33.3		23	19.6
Sus	EN II-2	humerus					37
Sus	EN II-2	humerus					37.8
Sus	EN II-2	femur						46.9
Sus	EN II-2	tibia					30.7
Sus	EN II-2	talus		39.8	35.7		23.4
Sus	EN II-2	talus		45.6
Sus	EN II-2	mcIV		75.8
Sus	EN II-2	mtII		58.1
Sus	EN II-2	humerus	burnt black				38.7
Sus	EN II-2	tibia	burnt?				31.8
Sus	EN II-2	calc		102.8
Sus	EN II-2	tibia				21.5	32.2
Sus	EN II-2	talus					31.5
Sus	EN II-3	humerus					36.7
Sus	EN II-3	radius			29
Sus	EN II-3	scapula		31.1		22.4	20.8
Sus	EN II-3	pelvis																		32.9
Sus	EN II-3	tibia					29.3
Sus	EN II-3	tibia					38.2
Sus	EN II-3	calc		98.5
Sus	EN II-3A	scapula		31.8		22.4	20.8
Sus	EN II-3A	scapula		31.8		20.7	19.4
Sus	EN II-3A	scapula		34.2		24	23.2
Sus	EN II-3A	radius			36.6	21.1
Sus	EN II-3A	ulna				20.8
Sus	EN II-3A	ulna				20.1
Sus	EN II-3A	ulna				20.9
Sus	EN II-4	pelvis																		30.7
Sus	EN II-4A	M3 sup																										32.7
Sus	EN II-4A	M2 inf																										24,8/17,4
Sus	EN II-4A	tibia					39.1
Sus	EN II-4A	talus		49.7		44.5	29.6
Sus	EN II-4A	ulna		40
Sus	EN II-4A	ulna				28
Sus	EN II-4A	ulna		31	37.5	22.3
Sus	EN II-4A	ulna	prox non-fused			21.2
Sus	EN I-7	M3 inf																										33,5/-
Sus	EN I-7	radius			27.9
Sus	EN I-7	calc		103.7
Sus	EN I-8	atlas														55.3		50
Sus	EN I-8	scapula		33.4		23.4	20.7
Sus	EN I-8	scapula		32.8		24.7	22.7
Sus	EBA	tibia	wild			23.3
Sus	EN II-4	femur			60.8	28.3
Sus	LN-ECh	humerus					48.6
Sus	LN-ECh	humerus					40
Sus	LN-ECh	humerus					52.9
Sus	LN-ECh	humerus					37.4
Sus	LN-ECh	radius			26.1
Sus	LN-ECh	scapula		33.9		23.5	21.2
Sus	LN-ECh	humerus					49.8
Sus	LN-ECh	humerus	wild		69
Sus	EBA II-3	talus		48.7	43.8
Sus	LN-ECh	radius			27.9
Sus	LN-ECh	humerus					36.1
Sus	EN II-4	atlas														64.2	51.2	64
Sus	EN II-4	M3 inf Loccl		42.8
Sus	EN II-4	humerus					54
Sus	EN II-4	M3 sup																										24/-
Sus	EN II-4	radius			27.4	18.4
Sus	EN II-4	femur				25.4
Sus	EN II-4	M3 inf Loccl		35.5
Sus	EN II-4	atlas														69.8
Sus	EN II-4	humerus					39.2
Sus	EN II-4	radius			27.9
Sus	EN II-4	tibia					37
Sus	EN II-4	tibia					30
Sus	EN II-4	talus		47.4	41.9
Sus	EN II-4	talus		40.9	37.4
Sus	EN II-4	talus		51.6	46.5
Sus	EN II-4	talus			34																							38.3
Sus	EN II-4	tibia	wild				38.8
Sus	EN II-4	pelvis																		32.5
Sus	EN II-4	humerus	wild				56.5
Sus	EN II-4	scapula				23.9	21.5
Sus	EN II-4	scapula				31.3	33																					46.1
Sus	EN II-4	scapula				29.9	30.2																					44.6
Sus	EN II-4	atlas														59.3	48.8	51
Sus	EN II-4	M3 inf Loccl		35.6
Sus	EN II-4	M3 inf Loccl		35
Sus	EN II-4	M3 inf Loccl		30.8
Sus	EN II-2	ulna				19
Sus	EN II-2	radius			27.8
Sus	EN II-2	scapula		31.7		{21}
Sus	EN II-3	ulna				20
Sus	EN II-3	radius			28	17.5
Sus	EN II-3	scapula		38.2		23.7
Sus	EN II-3	atlas														55.7		{49}
Sus	EN II-3	humerus					34.2
Sus	EN II-3	talus		41.5	38.3
Sus	EN II-4	radius			37.2
Sus	EN II-4	radius			28.6
Sus	EN II-4	ulna				21.2
Sus	EN II-2	talus		42.4	39
Sus	EN II-1	talus		52.1	46.8
Sus	EN II-1	scapula		49	40.1	33.3
Sus	EN II-1	femur				26.2
Sus	EN II-1	atlas														52.6		52.2
Sus	EN II-1	pelvis																		32.9
Sus	EN II-1	tibia					28.3
Sus	EN II-1	humerus					48	39.7
Sus	EN II-1	M3 inf Loccl		27.9
Sus	EN II-1	tibia					28.8
Sus	EN II-1	M3 inf Loccl		46
Sus	EN II-1	M3 inf Loccl		43.2
Sus	EN II-1	M3 inf Loccl		40.6
Sus	EN	humerus					58.8	42.3
Sus	EN	pelvis																		42.2
Sus	EN	pelvis																		31.9
Sus	EN	talus			45.7																							50.3
Sus	EN II-3	max M2 Lalv																										22.7
Sus	EN II-3	humerus					35.8
Sus	EN II-4	ph1			19.4																							39.8
Sus	EN I-5	ph2																										32.6
Sus	EN I-5	M3 inf																										33.3/-
Sus	EN I-5	radius			39.4
Sus	EN I-5	ulna				23.1
Sus	EN I-5	ulna				20
Sus	EN I-5	ulna				23.1
Sus	EN I-5	talus			34.1																							36.2
Sus	EN I-5	talus			42.8																							47
Sus	EN I-6	talus			39.1																							44
Sus	EN I-6	talus			45.1																							50.8
Sus	EN I-6	radius			27.6
Sus	EN I-6	humerus					37.6
Sus	EN I-6	ph1																										49
Sus	EN I-6	ph1																										45.8
Sus	EBA II	M1 inf																										45.4/-
Sus	Ech	M3 inf																										34.6/-

## Sheet: Table E measurements
File S1. Table E. Zooarchaeology at Bademağacı, Turkey
Author: Bea De Cupere
Measurements taken after von den Driesch A (1976) A guide to the measurements of animals bones from archaeological sites. Peabody Museum Bulletin 1 (Peabody Museum of Archaeology and Ethnology, Cambridge, MA).
				1	2	3	4	5
			scapula	GLP	LG	BG	SLC
			humerus	GLP	Bp	SD	Bd	BT
			radius	GL	Bp	BFp	SD	Bd
			ulna	SDO	DPA	BPC
			mc/mt/mp	GL	Bp	SD	Bd
			femur	GL	Bp	DC	SD	Bd
			tibia	GL	Bp	SD	Bd
			calcaneus	GL	GB
			talus	GLl	GLm	Dl	Bd
			Ph1/Ph2	Glpe/GL	Bp	SD	Bd
			Ph3	DLS	Ld
			numbers between bracket refer to number of measurement in vdDriesch
species	phase	element	remark	1	2	3	4	5	{10}	{11}	{12}	{13}	{17}	{19}	{20}	BFcr	H	BFcd	LAR	LA	{7}	{8}	{9}	{5}	{14}	{6}	{4}	L/B	BPacd	{2}	{1}	{3}
Capra	EN II-1	radius					17.9	26.9
Ovis	EN II-1	radius		135.7	27.2	25.2	14.3	24.9
Ovis	EN II-1	calc		52.3	16.6
Ovis	EN II-1	ph2		18.3	8.9	5.8	7
C/O	EN II-1	tibia				13	23.5
C/O	EN II-1	ulna			15	25.2
C/O	EN II-1	tibia				13.2	24.4
Capra	EN II-1	ph2		26.7	15.5	11	12.7
Ovis	EN II-1	scapula				18.4	18.5
Ovis	EN II-1	mt				10.4	22.8
Ovis	EN II-1	mt				11.9	22.9
C/O	EN II-1	tibia				14.2	24.8
Ovis	EN II-1	humerus					31	28.6
C/O	EN II-1	tibia					26.6
Ovis	EN II-1	radius			31	28
Ovis	EN II-1	mc			22.7	12.8
Ovis	EN II-1	calc		57.3	20.8
Ovis	EN II-1	mt			19.2
C/O	EN II-2	femur						32.9
C/O	EN II-2	femur						31.2
C/O	EN II-2	tibia				12.6	22.9
C/O	EN II-2	tibia				14.3	24.6
C/O	EN II-2	tibia				13.6	24.7
C/O	EN II-2	tibia				13.1
C/O	EN II-2	tibia					26.5
Capra	EN II-2	mc		99.4	22.4	15.4	26.1
Capra	EN II-2	mc		103		15.1	26.5
Capra	EN II-2	mt	dist non-fused		19.6	12.3
Capra	EN II-2	mt	dist non-fused		18.7	11.4
Ovis	EN II-2	scapula		31.1	24.6	19.6	17.7
Ovis	EN II-2	scapula				18.7	18.8
Ovis	EN II-2	humerus		133.2	{37}	13.4	29.1	26.5
Ovis	EN II-2	humerus					29.1	26.6
Ovis	EN II-2	radius		143.8	29.2	27.5	15.7	27.6
Ovis	EN II-2	radius	dist non-fused		27.1	25.2	13.9
Ovis	EN II-2	radius	probably dist non-fused		29.2	28.2	17.2
Ovis	EN II-2	mc			20.9
Ovis	EN II-2	mc					23.1
Ovis	EN II-2	femur			42.2	19.4
Ovis	EN II-2	talus		26.2	25.1	14.7	15.9
Ovis	EN II-2	talus		27.1	25.8	15	17.9
Ovis	EN II-2	mt	dist non-fused		19.7	10.3
Ovis	EN II-2	mt				11.2	21.3
Ovis	EN II-2	mt					23.9
Ovis	EN II-2	mt					23.4
Ovis	EN II-2	ph1		35	10.9	7.8	10.3
Capra	EN II-2	scapula			{34}	{30}	26.8
Capra	EN II-2	scapula		40.3	28.8	27.2	25.2
Capra	EN II-2	radius			34.9	33
Capra	EN II-2	mc			{31}
Capra	EN II-2	radius			39.8	37.1
Capra	EN II-2	radius			30.6	28.2	19.3
Capra	EN II-2	radius						33.2
Capra	EN II-2	mt				15.2	29
Ovis	EN II-2	mc			17.5	11.5
C/O	EN II-2	pelvis																		25.1
C/O	EN II-2	pelvis																		27.7
C/O	EN II-2	tibia	prox non-fused			14	24.2
C/O	EN II-2	tibia				14.7	24.8
C/O	EN II-2	tibia				13.1	23.3
C/O	EN II-2	tibia					24.6
C/O	EN II-2	tibia					25.6
C/O	EN II-2	tibia					23.9
C/O	EN II-2	tibia					26.4
Ovis	EN II-2	scapula		30.3	25	20.2	17.3
Ovis	EN II-2	scapula		33.3	27.3	23	20.4
Ovis	EN II-2	scapula		33.3	26.1	20.9	19.4
Ovis	EN II-2	humerus				13.2	28.4	26.5
Ovis	EN II-2	humerus				14.6	29.3	26
Ovis	EN II-2	humerus				12.1	26.9	25.5
Ovis	EN II-2	humerus	fusing			11.6	27.9	25.2
Ovis	EN II-2	humerus				13.8	29.3	25.7
Ovis	EN II-2	humerus					30.4	28.4
Ovis	EN II-2	humerus				16.6	31	29
Ovis	EN II-2	radius			27.6	25.9	15.2
Ovis	EN II-2	radius			27.2	24.5
Ovis	EN II-2	radius					16.5	28.7
Ovis	EN II-2	mc			24
Ovis	EN II-2	mc			21	13
Capra	EN II-2	mc					27.8
Ovis	EN II-2	talus		29	26.6	16.5	17.1
Ovis	EN II-2	mt		120.7	17.3	10.4	19.6
Ovis	EN II-2	mt	dist non-fused		17.4	9.4
Ovis	EN II-2	mt	dist non-fused		17.4	9.7
Ovis	EN II-2	mt				12.3	22.6
C/O	EN II-2	humerus					31.6	29.4
Capra	EN II-2	radius	wild		45.7	41
Capra	EN II-2	radius	wild		42.7	39.4
C/O	EN II-2	tibia				14	25
C/O	EN II-2	tibia				13.6	23.4
C/O	EN II-2	tibia				12.5	22.2
C/O	EN II-2	tibia				13.4	25.5
C/O	EN II-2	tibia				14.3	25.3
C/O	EN II-2	tibia				12.8	22.5
C/O	EN II-2	tibia				14.3	26.4
C/O	EN II-2	ph1		32.8	10.2	7.8	9.7
C/O	EN II-2	humerus				14.6	33.2	30.5
C/O	EN II-2	humerus					30.2	27.3
C/O	EN II-2	radius			29.5	27	17.2
C/O	EN II-2	radius			27.4	26	14
Capra	EN II-2	talus		32.7	30.1	17.9	21.2
Capra	EN II-2	ph1		37.7	13.8	10.7	13
Ovis	EN II-2	scapula		31.3	24.9	17.5	17.1
Ovis	EN II-2	radius					15.4	27.5
Ovis	EN II-2	mc		115.5	19.7	11.3	23.2
Capra	EN II-2	humerus					30	27.9
Capra	EN II-2	mc			28.1	17.8
Capra	EN II-2	radius			37.5	35
C/O	EN II-2	tibia				13.4
C/O	EN II-2	tibia				14.9	25
Ovis	EN II-3	mc			20.3
Ovis	EN II-3	calc		50
Capra	EN II-3	radius			31.3	29.1
Capra	EN II-3	mc	dist non-fused		27	17.9
C/O	EN II-3	tibia					36.8
C/O	EN II-3	tibia					33.3
C/O	EN II-3	pelvis																	25.4
C/O	EN II-3	pelvis																	26.2
C/O	EN II-3	pelvis																	27.8
C/O	EN II-3	tibia					25
C/O	EN II-3	tibia				14.1	24.6
C/O	EN II-3	tibia				14.7	24.8
Ovis	EN II-3	scapula	burnt black		23.7	20	20.4
Ovis	EN II-3	scapula				19	18.5
Ovis	EN II-3	scapula		29.3	22.4	18.5	18.4
Ovis	EN II-3	scapula		29	23.2	18.6	17.4
Ovis	EN II-3	humerus				15	30.4	27.3
Ovis	EN II-3	mc	dist non-fused		20	12.6
Ovis	EN II-3	mc	dist non-fused		21.8	14.7
Ovis	EN II-3	mc	dist non-fused		18.9	11.8
Ovis	EN II-3	mc					23.5
Ovis	EN II-3	mt		129.2	19.9	11.1	22.9
Ovis	EN II-3	mt	dist non-fused		18.1	10
Ovis	EN II-3	mt				10.8	21.5
Ovis	EN II-3	mt	burnt black			10.2	20.8
Capra	EN II-3	scapula		33.2	25.6	20.2	20.2
Capra	EN II-3	humerus				14.6	32.3	31.1
Capra	EN II-3	talus	burnt black	28.2	25.7	15.6	17.6
Capra	EN II-3	talus		36.7	34.9	20.1	26.1
Capra	EN II-3	radius						30.3
Capra	EN II-3	talus		30.5	29.4	16.8	20.1
Capra	EN II-3	calc		54.2	18.7
C/O	EN II-3	pelvis																	28.7
C/O	EN II-3	tibia				16.6	28.9
C/O	EN II-3	tibia				13.6	24.1
C/O	EN II-3	tibia				17.8	29.4
C/O	EN II-3	tibia					23
C/O	EN II-3	tibia				13.3
C/O	EN II-3	tibia				14.8	26.7
Ovis	EN II-3	humerus					28.2	26.4
Ovis	EN II-3	radius					14.7	26.4
Ovis	EN II-3	mc		113.2	19	12.5	21.1
C/O	EN II-3A	pelvis																	25
C/O	EN II-3A	pelvis																	26
C/O	EN II-3A	pelvis																	25.5
C/O	EN II-3A	pelvis																	26.3
C/O	EN II-3A	pelvis																	28.4
C/O	EN II-3A	femur				21.4
C/O	EN II-3A	femur						15	35.7
C/O	EN II-3A	femur							36.4
C/O	EN II-3A	femur							36.3
C/O	EN II-3A	tibia				11.9	26.2
C/O	EN II-3A	tibia	burnt brown			13.1	22.9
C/O	EN II-3A	tibia					23.3
C/O	EN II-3A	tibia				13.8	24.2
C/O	EN II-3A	tibia				16.9	28.2
C/O	EN II-3A	tibia				14.1	24.9
C/O	EN II-3A	tibia				14.5	25.5
C/O	EN II-3A	tibia				15	25.5
C/O	EN II-3A	tibia				13.7	24.7
C/O	EN II-3A	tibia	burnt black			15	24.9
C/O	EN II-3A	tibia				14.6	24.9
C/O	EN II-3A	tibia				13.7	24.6
C/O	EN II-3A	tibia				15.1	26.1
C/O	EN II-3A	tibia				15.3	26
C/O	EN II-3A	tibia				23.1	14.2
Ovis	EN II-3A	scapula		27.2	21.9	17.7	17.2
Ovis	EN II-3A	scapula	burnt black	31.1		20.8	19.1
Ovis	EN II-3A	scapula				18.1	17.6
Ovis	EN II-3A	scapula		29.6	23.7	19	18.3
Ovis	EN II-3A	scapula				19.2	18.2
Ovis	EN II-3A	radius			30.1	26.8
Ovis	EN II-3A	radius						28.5
Ovis	EN II-3A	humerus				13.2	27.4	25.9
Ovis	EN II-3A	humerus					26.8	25
Ovis	EN II-3A	humerus					25.8	24.4
Ovis	EN II-3A	humerus				12.6	28.7	26.7
Ovis	EN II-3A	humerus					29.1	27.4
Ovis	EN II-3A	humerus					27.5	25.3
Ovis	EN II-3A	humerus					26.7	24.4
Ovis	EN II-3A	mc	dist non-fused		19.6	11.1
Ovis	EN II-3A	mc		119.9	21.2	12.6	23.6
Ovis	EN II-3A	mc			20.6	12.6
Ovis	EN II-3A	femur			43.8	21.7
Ovis	EN II-3A	talus		27.9	25.8	15.6	18
Ovis	EN II-3A	talus		26.5	25.9	14.6	16
Ovis	EN II-3A	talus		27.6	26.3	15.4	17.7
Ovis	EN II-3A	mt	dist non-fused		17.1	9.4
Ovis	EN II-3A	mt	dist non-fused		16.7	8.6
Ovis	EN II-3A	mt			18	10.3
Ovis	EN II-3A	mt			18.4	11.2
Ovis	EN II-3A	mt				10.9	21.7
Ovis	EN II-3A	mt				10.3	22
Capra	EN II-3A	radius			33	31.1
Capra	EN II-3A	radius	wild					43.6
Capra	EN II-3A	tibia				22.6	35.5
Capra	EN II-3A	calc		57.1	21.5
Capra	EN II-3A	talus		38.8	37.8	21.3	23.5
Capra	EN II-3A	talus		30.4	29	17.5	19.6
Capra	EN II-3A	talus		29.4	28.6	16.2	18.4
Capra	EN II-3A	mt		106.2	19	12.6	26.1
C/O	EN II-4	pelvis	burnt grey																	26.5
C/O	EN II-4	tibia					24.8
C/O	EN II-4	tibia					25.5
C/O	EN II-4	tibia					23.9
C/O	EN II-4	tibia					23.1
C/O	EN II-4	tibia					25.3
Ovis	EN II-4	humerus					27.7	25.8
Ovis	EN II-4	radius					14.6	24.4
Ovis	EN II-4	mc	burnt black	122.7		19.7	22.5
Ovis	EN II-4	talus		26.8		25.9	17.4
Ovis	EN II-4	talus				26.3	17.4
Ovis	EN II-4	ph1	burnt grey	36.6		11.8	11.1
Ovis	EN II-4	ph1		34.9		11.3	10.5
Ovis	EN II-4	ph1	prox fusing	32.7		9.7	9.7
Ovis	EN II-4	ph1		34.5		11.6	10.3
Ovis	EN II-4	ph1		33.6		11.6	11.5
Ovis	EN II-4	ph1					9.7
Ovis	EN II-4	ph1		34.6		11.2	9.7
Ovis	EN II-4	ph2		20.1		11	9
Ovis	EN II-4	ph2		21.3		11.3	9.3
Ovis	EN II-4	ph2		21.5		10.6	8.6
Ovis	EN II-4	ph2		21.7		10.6	8.8
Ovis	EN II-4	ph2					9.4
Ovis	EN II-4	ph2		19.6		11.2	9.3
Ovis	EN II-4	ph2		23.1		12	9.7
Capra	EN II-4	radius	other preservation			33.1
Capra	EN II-4	radius	other preservation				18.2	30.3
Capra	EN II-4	mc	other preservation	96.6		24.1	26
Capra	EN II-4	mc	other preservation	96.3		24.3
Capra	EN II-4	mt	other preservation	102.5		19.5	23.6
Capra	EN II-4	mt	other preservation	103.8		19.5	23.2
Capra	EN II-4	ph2		23.8		11.5	9.8
Capra	EN II-4	talus		37		35.7	21.9
Capra	EN II-4	tibia	other preservation			41.4
Capra	EN II-4	tibia	other preservation			41
C/O	EN II-4B	tibia
C/O	EN II-4B	tibia					25.2
Capra	EN II-4B	scapula		35		30.4
Capra	EN II-4B	tibia					35.5
Ovis	EN II-4B	mc				19.3
Ovis	EN II-4B	mt				19.1
Ovis	EN II-4B	humerus					28.5	26.8
Ovis	EN II-4B	mt		130		18.6	22.4
Ovis	EN I-6	radius				27.8	13.3
Ovis	EN I-6	tibia					24.3
Ovis	EN I-6	tibia					22.7
C/O	EN II-4A	tibia					23.8
C/O	EN II-4A						24
C/O	EN II-4A						24.8
C/O	EN II-4A						24.4
Capra	EN II-4A	radius				30.1
Capra	EN II-4A	radius						33.3
Ovis	EN II-4A	humerus					26.6	25.3
Ovis	EN II-4A	mc		120		19.9	22.2
Ovis	EN II-4A	calc		50.5		16.9
Ovis	EN II-4A	ph1		35.9		11.7	11.1
Ovis	EN II-4A	ph1		34.9		10.8	10.3
Ovis	EN II-4A	ph1		34.7		11.4	10.5
C/O	EN I-7	femur						40.2
C/O	EN I-7	tibia					24.5
C/O	EN I-7	tibia				14.9	25.1
C/O	EN I-7	tibia				14.2	25.8
C/O	EN I-7	tibia				12.3	24.4
C/O	EN I-7	tibia				14.8	23.5
C/O	EN I-7	tibia				14.7	26.1
C/O	EN I-7	tibia				15	26
Ovis	EN I-7	talus		28.1	26.5	15.8	18.4
Ovis	EN I-7	mc				14.1	25.7
Ovis	EN I-7	mt				11.9	23.8
Ovis	EN I-7	ph1		37.2	11.7	9	10.5
Ovis	EN I-7	ph1		36	12	8.6	10.4
Capra	EN I-7	humerus					29.3	27.8
Ovis	EN I-8	scapula				22.6	22.2
C/O	EN I-8	femur						36.4
C/O	EN I-8	tibia					24.7
Ovis	EN I-8	tibia			37.1
Ovis	EN I-8	radius			33.6	30.8
Ovis	EN I-8	mc					23.2
Ovis	EN I-8	talus		32	29.1	16.7
Ovis	EN I-8	talus		28.6	27.8	16.3	17.9
Ovis	EN I-8	talus		29.2	27.4	16.5	18.4
Ovis	EN I-8	mt	dist non-fused		18.3	11.2
Ovis	EN I-8	mt	dist non-fused		19.9	11.7
Ovis	EN I-8	mt			21.8	13
Ovis	EN I-8	mt				13.3	26.3
Ovis	EN I-8	ph1		35.1	11.2	8.3	10.2
Ovis	EN I-8	ph1				8.8
Ovis	EN I-8	ph3		30.6	24.5
Capra	EN I-8	humerus						41
Capra	EN I-8	ph1	wild	46.5	17.8	14.2	15.8
C/O	EN I-9	tibia				15.7	26.5
Ovis	EN I-9	ph1		37	12.8	9.2	11.7
Ovis	EN I-9	ph1		38.7	13.6	11.2	13
Ovis	EN I-9	ph1				10.3	12.3
Ovis	EN I-9	humerus					29.8	28.3
Ovis	EN I-9	humerus					31.5	29.8
Ovis	EN I-9	humerus					30.7	27.9
Ovis	EN I-9	humerus					29.5	27.4
Ovis	EN I-9	mc			19.6	12.7
Ovis	EN I-9	calc		60
C/O	EN II-3	tibia					22.3
C/O	EN II-3	tibia					23.8
Ovis	EN II-3	ph1		36.9	12.9	8.5	11.5
Capra	EN II-1	radius			30	28.2
Ovis	EN II-1	scapula		31.9		19.9
Ovis	EN II-1	ph1		34.1	11.1	8.6	10
Ovis	EN II-3	mt				11.8	23.3
Ovis	EBA	humerus				12.5	26.6	24.9
Ovis	EBA	radius			26.2	24.5	14.3
Ovis	EBA	radius					15.8	26.9
Ovis	EBA	mc					23.6
Ovis	EBA	mt	dist non-fused		19.4	10.5
Capra	EBA	radius			34.8	32.3
C/O	EBA	tibia				12.8	24.1
C/O	EBA	tibia				12.8	23.5
Capra	EBA II-1	talus		29	26	15.1	18.3
Capra	EBA II-1	humerus					29.3	25
Capra	EBA II	talus		36.4	34.9	20.3	23
Capra	EBA II	mt	dist fusing	135.4	22.1	13.3	29
Capra	EBA II-3	ph1	wild	50.4	18	14.7	17.5
Capra	EBA	humerus					29.9	27.6
Ovis	EBA	humerus	wild?			17.1	34.9	31.9
Ovis	EBA	mc	wild?				36.5
C/O	EBA II-3	humerus				15.7	32.9	30.3
Ovis	EBA II-3	radius			33.2	30.9	17
C/O	EN II-4	tibia		212.7	37.9	15.4	25
C/O	EN II-4	tibia				13.3	22.8
C/O	EN II-4	tibia				12.5	23.2
Capra	EN II-4	scapula		34	27.6	22.9	21
Capra	EN II-4	radius		139.8	30.6	30	18.7	29
Capra	EN II-4	mc	wild?			18.8	32.8
C/O	EN	tibia					27.5
Ovis	EN	mc	dist non-fused		19.2	12
Ovis	EN	mt		134.5	18.4	10.6	21.7
Ovis	EN	scapula		31.7	24.8	19.8	18.1
C/O	EN	tibia	wild?			23	35.9
Ovis	EN	calc	wild?, non-fused	>78
Ovis	EN	mc	wild?				30.9
Capra	EN	mc			23	15.8
Capra	EN	tibia				13.1	24.6
Ovis	EN I-5	radius		135.8			14.5	24.6
Ovis	EN I-5	mt		126		10.8	21.7
Capra	EN I-5	mc		106.5		16.6	28
C/O	ECh	mt					22.5
C/O	ECh	tibia					26.6
Capra	ECh	mc					27.5
Capra	ECh	radius			36.2	33.6
C/O	ECh	humerus					31.3
Ovis	LN-ECh	scapula		31		19.2	18.3
Capra	LN-ECh	talus		27.1	25.1	14.9	16
Ovis	LN-ECh	talus		26.3	25.5	14.7	17.6
Ovis	LN-ECh	talus		27.6	24.9	15.2	16.7
Capra	LN-ECh	mt				16.7	29
Capra	LN-ECh	mt					24.4
Ovis	LN-ECh	mt		136.4	18.3	10.9	21.4
Ovis	LN-ECh	mt		128.2	18.6	10.5	22.8
Ovis	LN-ECh	mt			18.7	9.8
Ovis	LN-ECh	mt			17.5	11
Capra	LN-ECh	mt	wild, male	155.2	26.4	18.1	33
Capra	LN-ECh	mt		106.4	19.2	13.1	23.8
Capra	LN-ECh	mc					37.5
Capra	LN-ECh	mc					32.6
Ovis	LN-ECh	mc			26
Ovis	LN-ECh	mc		120.2	20.1	11.9	22.6
Ovis	LN-ECh	mc		120	20.1	13.3
Ovis	LN-ECh	mc					21.9
Ovis	LN-ECh	mc					22.3
C/O	LN-ECh	tibia				12.6	23.8
C/O	LN-ECh	tibia				13.2	24.6
C/O	LN-ECh	tibia					21.4
C/O	LN-ECh	tibia				13.7	23.2
C/O	LN-ECh	tibia				13	23.7
Capra	LN-ECh	humerus					41.1	39.4
Capra	LN-ECh	humerus					27.7	26.6
Ovis	LN-ECh	humerus					25.7	26.1
Capra	LN-ECh	mc	wild				41.2
Ovis	LN-ECh	radius			28.6	26.5	15.6
Ovis	LN-ECh	mc				13.7	22.1
Ovis	LN-ECh	ph1		41.6	14.7	12.1	12.4
Ovis	EBA II	humerus				25.2	45.8	43
Ovis	EBA II	scapula		31.2		19.9	19.2
Ovis	EBA II	radius			25.9
Ovis	EBA II	mc					23.2
C/O	EBA II	femur						35.8
Capra	EBA II-3	mc		126.1	28.7	19.7	31.6
Capra	EBA II-3	ph1		43.3	15.5	13.8	15.9
C/O	EBA II-3	tibia					12.3
Ovis	EBA II-3	mt			21.6	10.4
Ovis	EBA II-3	ph2		22.1	11.3	8.9	9
Ovis	LN-ECh	humerus					29
Capra	LN-ECh	mc					28.7
Capra	LN-ECh	mc					25.6
C/O	LN-ECh	tibia					25.4
C/O	LN-ECh	tibia					24.4
Ovis	LN-ECh	mt				12	18.5
Ovis	LN-ECh	mc		120	19.2	11.9	21.4
Ovis	LN-ECh	mc			21.4	13.6
C/O	LN-ECh	humerus					27.8
C/O	LN-ECh	radius			28.5
C/O	LN-ECh	femur				19.7
C/O	LN-ECh	tibia					30.6
Capra	LN-ECh	talus		27	25.2	14.9	18.6
Capra	LN-ECh	ph1		46.9	17	13.9	16.9
C/O	ECh	tibia					25.2
Capra	ECh	mt					23.6
Ovis	ECh	mt				12.2	22.4
Capra	ECh	mt		126.8	17.3	10.6	20.3
C/O	LN-ECh	tibia					22
Capra	EBA II	radius			36.6	35.2
Capra	EBA II	humerus					42.2
Capra	EN II-4	radius	dist non-fused		30.5	29	18.8
Capra	EN II-4	radius			30.4	27.8	16.3
Ovis	EN II-4	mc			20	12.2
C/O	EN II-4	tibia				13.8	23.7
Capra	EN II-4	scapula		30.1	24.6	21.9
Capra	EN II-4	ph2		25.4	14.5	10	12.3
Ovis	EN II-4	ph1		32.3	11.6	9.4	11.4
Ovis	EN II-4	ph2		27	13.6	9.2	10.5
C/O	EN II-4	humerus					29	27.4
C/O	EN II-4	tibia					25.8
Capra	EN II-4	radius		139.5	26.5	25.2	16.3	25.3
Ovis	EN II-4	mc			19.1	11.5
Ovis	EN II-4	mt					26.7
Ovis	EN II-4	mt				11.6	23
C/O	EN II-4	humerus					30.5	28.9
C/O	EN II-4	humerus					25.8	24.1
C/O	EN II-4	humerus					28.1	25.6
Capra	EN II-4	calc		62.5	20.7
C/O	EN II-4	tibia					25.2
C/O	EN II-4	tibia					22.5
C/O	EN II-4	tibia					25.5
C/O	EN II-4	tibia					23.8
C/O	EN II-4	tibia					23.7
C/O	EN II-4	tibia					24.9
Ovis	EN II-4	ph1		34.8	11.5	8.1	10.4
Ovis	EN II-4	mt					21.4
Capra	EN II-4	mt					20.9
Capra	EN II-4	mt					27.2
Ovis	EN II-4	talus		24.8	23.3	14.1	16.4
Ovis	EN II-4	talus		26	25	14.9	17.2
C/O	EN II-4	tibia				15.1	25.8
C/O	EN II-4	femur						35.8
C/O	EN II-4	pelvis																		25.1
C/O	EN II-4	pelvis																		25.6
C/O	EN II-4	pelvis																		27.1
C/O	EN II-4	pelvis																		27.5
Capra	EN II-4	ulna		19.5	23.1	15.7
Ovis	EN II-4	ulna				20.2
Capra	EN II-4	radius			31.1	29.8
Ovis	EN II-4	humerus					28.7	27
C/O	EN II-4	scapula		27.5	21.3	16.5	15.3
Capra	EN II-4	hc largest/smallest diam	straight	28.2	20.2
Capra	EN II-4	hc largest/smallest diam	straight	32.3	22.1
Capra	EN II-4	hc gr/kl diam		35.1	25
Capra	EN II-4	radius			40	38.5
Ovis	EN II-4	mt			18.4	9.1
Ovis	EN II-4	talus		25.4	25	15	16.4
Ovis	EN II-4	talus		27.1	25.4	15.5	17.1
Capra	EN II-4	talus		27.8	25.5	15.2	18.2
C/O	EN II-4	tibia					23.2
C/O	EN II-4	tibia				14.8	25.3
C/O	EN II-4	tibia				15.2	26.3
C/O	EN II-4	tibia				13.4	23.6
C/O	EN II-4	femur			18.7
C/O	EN II-4	femur			19.1
C/O	EN II-4	pelvis																		26
C/O	EN II-4	pelvis																		29.9
Capra	EN II-4	mc					27.9
Capra	EN II-4	mc			28.2
Ovis	EN II-4	mc					23
Ovis	EN II-4	mc			21.7
Ovis	EN II-4	mc	dist non-fused		19.5	11.6
Capra	EN II-4	ulna				16
Capra	EN II-4	radius						26.8
Capra	EN II-4	radius					15.2	25.2
Ovis	EN II-4	radius			31.5	28.3
Ovis	EN II-4	radius			30.7	26.9	18.9
Ovis	EN II-4	radius		127.8	26.5	24.2	15.4	24.9
Capra	EN II-4	radius			36.9	34.6
Ovis	EN II-4	humerus					27.3	25.6
Ovis	EN II-4	humerus					28.3	25.7
Ovis	EN II-4	humerus					27.2	26
Ovis	EN II-4	humerus	prox non-fused			10.5	25.6
Capra	EN II-4	humerus					35.7	34.4
Capra	EN II-4	scapula		30.8	25.3	21.5	18.4
Capra	EN II-4	scapula				22	18.3
Ovis	EN II-4	scapula		31.4	24.5	20.3	18.4
Ovis	EN II-4	scapula		32.3	23.8	19.7	19.4
Ovis	EN II-4	scapula		32.1	24.5	21	19.8
Ovis	EN II-4	scapula					17.3
Ovis	EN II-4	scapula		30.5	23.2	19	18.9
Capra	EN II-4	hc gr/kl diam		34.4	25.7
Capra	EN II-4	hc gr/kl diam		25	17.5
Capra	EN II-2	ph1		41.2	14.6	12.3	13.9
Capra	EN II-2	ph1		{43}	16.1	12.6	15.4
Capra	EN II-2	ph1		43.9	15.3	13.8	15.5
Ovis	EN II-2	ph1		{37,9}	11.6	9.3	10.5
Capra	EN II-2	mt			20	12.9
Ovis	EN II-2	mt	burnt black		18	10.2
C/O	EN II-2	talus		30.9		16.2	19.8
Capra	EN II-2	talus		31.9	29.7	16.6	19.4
Capra	EN II-2	calc		54.4	18.5
C/O	EN II-2	tibia				12.3	23.9
C/O	EN II-2	tibia				13.1	23.4
C/O	EN II-2	tibia				13.5	23.8
C/O	EN II-2	tibia				15.6	24.4
C/O	EN II-2	tibia				12.8
C/O	EN II-2	tibia				12.2	23
C/O	EN II-2	tibia				14.9	25.7
C/O	EN II-2	tibia				13.5	24.6
C/O	EN II-2	tibia				14.1	23.7
C/O	EN II-2	tibia				13.4	22.5
C/O	EN II-2	tibia				12.4	23.2
C/O	EN II-2	tibia	burnt black			12.7	24.3
C/O	EN II-2	tibia	burnt black			13.5	24
C/O	EN II-2	tibia				14.1	24.8
C/O	EN II-2	tibia				13.3	24.7
C/O	EN II-2	tibia				13.4	24.4
C/O	EN II-2	tibia	burnt brown				23.3
C/O	EN II-2	tibia	burnt brown				22
C/O	EN II-2	tibia			40.6
C/O	EN II-2	tibia			37
Ovis	EN II-2	femur			18.3
C/O	EN II-2	femur						39
C/O	EN II-2	mc	burnt black		18.4
Ovis	EN II-2	mc	burnt black				22.1
Ovis	EN II-2	radius			35.5	33.1	18.4
Capra	EN II-2	radius			28.6	27
Capra	EN II-2	radius			33.5	32.2
Capra	EN II-2	humerus					32.4	29.6
Ovis	EN II-2	humerus					27.4	25.2
Capra	EN II-2	scapula		27.8	21.4	17.6
Capra	EN II-2	hc gr/kl diam		34.8	25.3
Capra	EN II-2	talus		34.2	32.3	19.3	23.6
Capra	EN II-2	mc	picture			23.4	37
Capra	EN II-3	ph3		44.3	37.7
Capra	EN II-3	ph1		36.1	13.7	11.1	12.7
Capra	EN II-3	ph1		42.7	15.3	10.2	12.1
Capra	EN II-3	ph1			12.7
Ovis	EN II-3	ph1		33.6	10.7	8.3	10
Ovis	EN II-3	ph1			11.4	8.3
Capra	EN II-3	mt				13.7	25.7
Capra	EN II-3	mt				14	24.6
Ovis	EN II-3	talus		27.7	26	15	16.4
Capra	EN II-3	talus		25.7	25.2	14.4	16
Capra	EN II-3	calc		53.7	18.4
Capra	EN II-3	calc		52.6	18.7
C/O	EN II-3	tibia				13.2	24.8
C/O	EN II-3	tibia				14.4	24
C/O	EN II-3	tibia				13.4	24.4
C/O	EN II-3	tibia					24.9
C/O	EN II-3	tibia				15.6	25
C/O	EN II-3	tibia					25.4
C/O	EN II-3	tibia					23.3
C/O	EN II-3	tibia					23.2
C/O	EN II-3	femur						34.6
C/O	EN II-3	femur					15.4	{32}
Capra	EN II-3	mc			21.9
Capra	EN II-3	mc				16.5
Capra	EN II-3	mc					24.4
Ovis	EN II-3	mc					26.7
Ovis	EN II-3	mc					24.1
Ovis	EN II-3	radius						26.6
C/O	EN II-3	radius			30.9	29.5
C/O	EN II-3	radius			26.9	24.9
Ovis	EN II-3	humerus					28.5	25.7
Ovis	EN II-3	humerus					29	27.5
C/O	EN II-3	humerus					29.2	27.6
C/O	EN II-3	humerus					27.7	26.5
C/O	EN II-3	humerus					29.2	27.7
C/O	EN II-3	humerus					28.1	26.6
C/O	EN II-3	humerus					27.8	26
Ovis	EN II-3	scapula		29.2	22.9	18.2	17.7
Capra	EN II-3	scapula					19
Capra	EN II-3	scapula		31.2	24.8	19	18.5
C/O	EN II-3	tibia				11.8	23.2
Ovis	EN II-3	mt			19.1	10.8
Ovis	EN II-3	mt			17.5	9
Ovis	EN II-3	mc			21.4	11.4
Ovis	EN II-3	mc			21.3	11.7
Ovis	EN II-3	mc			19	10.2
Ovis	EN II-3	mc	dist non-fused		21.1	11.6
Ovis	EN II-3	mc			21.1	11.7
Capra	EN II-3	radius	burnt black				24.5
Capra	EN II-3	radius			39.5	37.4
Capra	EN II-3	radius			{33,5}
Capra	EN II-3	ulna				20.1
C/O	EN II-3	pelvis																		27.3
C/O	EN II-3	tibia					23.9
C/O	EN II-3	tibia					23.1
C/O	EN II-3	tibia					24.7
Ovis	EN II-3	ph1		34.6	11.2	8.7	9.9
Ovis	EN II-3	ph3		30	25
Capra	EN II-3	ph1		40.6	14.2	14	14.9
Capra	EN II-3	ph3		31.5	24.8
Ovis	EN II-3	calc		54.8	19.7
C/O	EN II-4	tibia				14.4	24
C/O	EN II-4	tibia				12.2	22.8
C/O	EN II-4	tibia				13.3	23.8
Ovis	EN II-4	scapula		31.3	23.8	19.3	18.9
Ovis	EN II-4	scapula		29.5	23.8	19.2	18.8
Ovis	EN II-4	humerus					28.2	27
Ovis	EN II-4	humerus					28.6	26.6
Ovis	EN II-4	humerus					27.5	25.9
Capra	EN II-4	radius						26.6
Ovis	EN II-4	radius			31.2	28.2	16
Ovis	EN II-4	femur						35.6
Ovis	EN II-4	tibia				12.3	23
Ovis	EN II-4	ph1		34.6	{10,8}	8.2	10.3
Ovis	EN II-4	ph1		32.9	11.3	7.9	10.7
Ovis	EN II-4	calc		53.9	17.6
Ovis	EN II-4	talus		29.9	27.9	16.4	19.1
Capra	EN II-4	talus		27.3	25.9	15.2	16.7
Capra	EN II-4	talus		25.1	24.4	14.6	16.7
Capra	EN II-2	humerus				19.7		{39}
C/O	EN II-2	tibia				16.2	26.4
C/O	EN II-2	tibia				13.5	24.7
C/O	EN II-2	tibia					25.3
C/O	EN II-2	tibia					22.8
Capra	EN II-2	talus		28.1	26.9	16.5	18.1
Capra	EN II-2	ph1			12.7
Ovis	EN II-2	scapula						17
C/O	EN II-2	tibia				13.5	22.6
C/O	EN II-2	tibia				13.5	22.2
Ovis	EN II-2	mt		121.2	18	10.1	21.5
Ovis	EN II-2	radius			27.6	24.9
Ovis	EN II-2	mc					24.2
Ovis	EN II-2	mc			19
Ovis	EN II-2	mc			18.3
Ovis	EN II-2	mc			18.4
Ovis	EN II-2	mc			20.7
Capra	EN II-2	mc			19.9
Capra	EN II-2	mc			18.2
Capra	EN II-2	mc			26.4
C/O	EN II-2	pelvis																		26.8
C/O	EN II-2	tibia					23.6
C/O	EN II-2	navic		21.6
Capra	EN II-2	mt			19
Ovis	EN II-2	mt			18	9.7
Ovis	EN II-2	mt			17	9.8
Ovis	EN II-2	mt			17.8
Ovis	EN II-2	mt			17.5	10
Ovis	EN II-2	mt			16.8
Ovis	EN II-2	mt			17.8	11.3
Ovis	EN II-2	mt			18.8
Ovis	EN II-2	mt					21.6
Capra	EN II-2	mt					21.7
Capra	EN II-2	mt					33.2
Ovis	EN II-1	radius			28.6	25.8	15.7
Ovis	EN II-1	scapula		35.6	29.5	23.8	22.3
Capra	EN II-1	scapula		36.6	30.5	23.3	13.1
Ovis	EN II-1	scapula					17.4
C/O	EN II-1	tibia			42.2
Capra	EN II-1	talus		27.9	26.1	15.1	18.4
Capra	EN II-1	tibia				13.7	24.5
Ovis	EN II-1	hc gr/kl diam		55.3	37.3
C/O	EN II-1	humerus					27.7	25.2
Ovis	EN II-1	mc		117.8	21	12	22.9
Ovis	EN II-1	mc	dist fusing	114	20.5	12.8	23.4
C/O	EN II-1	tibia				12.9	23.5
C/O	EN II-1	tibia				13.7	25.9
C/O	EN II-1	tibia				14.4	25
Ovis	EN II-1	mt			15.7
Ovis	EN	mt			18.2	10.7	20.8																					123.4
Ovis	EN	talus			26.6	16.2	18																					27.7
Ovis	EN	mc					43.2
Capra	EN	mc			23.3	15.8	26.9																					99.6
Capra	EN	hc gr/kl diam			25.7																							34.4
Capra	EN	mc					38.9
Capra	EN	radius			42.4	39.5
Ovis	EN	tibia			51	22
Capra	EN	hc gr/kl diam																										67.4
Capra	EN I-5	mc					29.4
Ovis	EN II-3	humerus					32.3	28
Ovis	EN II-3	ulna				17.6
Capra	EN II-3	mc			24.5	15.1
C/O	EN II-3	tibia					24
C/O	EN II-3	tibia					25.5
C/O	EN II-3	tibia					23.8
Ovis	EN II-3	calc			18																							52.4
Ovis	EN II-3	talus			25.5	14.9	17.1																					26.6
Ovis	EN II-3	mt			19.1
Ovis	EN II-3	ph1			10	7.6	10.2																					{30}
Capra	EN II-3	ph1			13.3	10.5	12.2																					41.7
C/O	EN II-4	humerus					29.7	26.4
C/O	EN II-4	tibia					23.5
Ovis	EN II-4	calc			18.5																							59.5
Ovis	EN II-4	mt					22.7
Ovis	EN II-4	scapula				19.3	18.6
Ovis	EN II-4	humerus					27	23.9
C/O	EN II-4	tibia					22.8
C/O	EN II-4	tibia					24.2
Ovis	EN II-4	ph1			11.2	9.3	11.3																					35
Ovis	EN I-5	humerus					27.4
Ovis	EN I-5	radius			27.5	25	15.2
Ovis	EN I-5	radius			28	26
Ovis	EN I-5	mc			20.3	11.4	25.1																					118.1
Capra	EN I-5	ph1			13.4	11.2	13.3																					38.6
Ovis	EN I-5	radius						29.8
Ovis	EN I-5	radius			31.3	28
Capra	EN I-5	radius			30.2	28.6
Ovis	EN I-5	mc					22.9
Ovis	EN I-5	mc			22.6	13.2
Ovis	EN I-5	mc					23.1
Ovis	EN I-5	calc			18.9																							52.2
Capra	EN I-5	mt				13.1	24
Ovis	EN I-5	ph1			11	8.5	11																					33.5
Ovis	EN I-5	scapula				27.6																						41.5
C/O	EN I-5	tibia					23.7
Capra	EN I-5	calc			20.7																							56.2
Ovis	EN I-5	scapula			25.4	20	19.6																					32.2
C/O	EN I-5	humerus					32.2	28.8
Ovis	EN I-5	ph2			15.8	8.1	8.7																					19.6
C/O	EN I-6	tibia					22.6
Capra	EN I-6	calc			19.5																							57.5
Ovis	EN I-6	mt			19
Capra	EN I-6	talus			27.6	15.5	19.2																					29.5
Capra	EN I-6	mc			26.9	17.4	29.2																					112.7
C/O	EN I-6	femur						38.6
C/O	EN I-6	femur						36
C/O	EN I-6	tibia						25
C/O	EN I-6	tibia						24.7
Ovis	EN I-6	mt			18.5	11.7
Ovis	EN I-6	ph1			12.1	8.5	10.3																					35.8
Ovis	EN I-6	mc			20.3	13	22.5																					122.5
Ovis	EN I-6	mc			20.1	11.3
Capra	EN I-6	mc					27.9
C/O	EN I-6	tibia					24.6
Ovis	EN I-6	mt			17.2	10	21.4																					132.7
Ovis	EN I-6	scapula			25	19.8	19.9																					32
Ovis	EN I-6	humerus					30.2	28.6
Ovis	EN I-6	humerus					28.3	26.3
Ovis	EN I-6	radius			29.4
Ovis	EN I-6	radius			34.7	30.6
C/O	EN I-6	tibia					25.1
C/O	EN I-6	tibia					25.1
C/O	EN I-6	tibia					24.9
Capra	EN I-6	calc																										56.3
Ovis	EN I-6	talus			27.5	16.5	19																					29.4
Capra	EN I-6	mt					29.3
Capra	EN I-6	humerus					33.7
Ovis	EN I-6	humerus					28.2
Ovis	EN I-6	humerus					25.9
C/O	EN I-6	tibia					21.3
Ovis	EN I-6	talus			25.1	15.3	17.4																					27.9
Capra	EN I-6	mt					25.7
Ovis	EN I-6	mt			18.4	10.8
Capra	EN I-6	mt			20.7
Ovis	EN I-6	ph1			10.9	8.7	10.2																					36.1
Capra	EN I-6	ph3			32.3																							39.5
Capra	EBA II	humerus				25.2	45.8	43
Ovis	EBA II	hc gr/kl diam		54.6	39
Capra	EBA II-3	hc gr/kl diam		34	27.4
Ovis	EBA II-3	calc	prox fusing	56.2
